# Supplementary material for: Dysfunctional natural killer cells can be reprogrammed to regain anti-tumor activity
Source: EMBO J. 2024 Apr 18;43(13):2552–81. doi: 10.1038/s44318-024-00094-5 (PMC11217363; doi:10.1038/s44318-024-00094-5)
Supplement: Supplementary file 2 — Source data Fig. 1 [file 44318_2024_94_MOESM2_ESM.zip › Figure 1/1C-E/SD_1C-E.xlsx]

## Sheet: Fig. 1C
	Genes	log2FoldChange	pValue log
	ANK1	4.53876	146
	ACTN1	4.93206	128
	RCAN3	4.12134	124
	CD5	4.14761	124
	KLRC1	-4.03269	119
	CD28	4.76502	73
	MEGF6	3.31805	72
	ID3	4.29054	71.5
	IGSF9B	3.05537	58
	CD27	4.06607	57.6
	CCR7	4.23647	57.3
	TRABD2A	5.44348	52.1
	SERINC5	2.34169	49.9
	CR1	4.54205	46.5
	LEF1	4.06749	46.4
	IL6R	5.55934	45
	TRAT1	3.20789	43.3
	CHRM3-AS2	3.19667	41.3
	GCNT4	4.16173	39.3
	DCHS1	2.69424	38.2
	TYROBP	-1.90642	38.2
	LTB	3.14103	37.3
	NT5E	4.2308	36.2
	KCTD12	4.48723	35.1
	RAP1GAP2	-1.59326	35.1
	HK2	3.05479	34.7
	SPINT2	3.74032	34.2
	TNFRSF25	1.48775	34.1
	INF2	2.96326	33.8
	BIRC3	1.97552	32.6
	TRDV1	3.42861	32.5
	LSR	2.54671	30.9
	LAYN	3.24108	30.7
	SGK1	2.74877	29.6
	TRBV20-1	4.74653	29.3
	RPLP0	1.4429	29.3
	VIPR1	4.27991	28.9
	EFHD2	-1.43664	28.7
	PKIA	3.91867	28.5
	PLEK	-1.67	28
	CR2	5.49119	27.4
	RETREG1	3.66501	26.7
	GPR15	3.11158	26.4
	MYB	5.33412	26.4
	NKG7	-2.0803	25.5
	CD84	1.66653	24.8
	NPC1	-1.35395	24.2
	PRF1	-1.93116	24
	BICDL1	1.96713	23.8
	SYDE2	3.41516	23.7
	SNN	2.9344	23.6
	CYBRD1	-1.9538	23.5
	SIRPG	4.09156	23.1
	YBX3	3.11726	23
	IRS1	3.58236	22.7
	LINC00402	6.16001	22.7
	PRSS23	-2.56485	22.7
	ANTXR2	2.58518	22.4
	VSIG1	4.63707	22.1
	IL7R	2.53448	21.9
	DPP4	3.87873	21.5
	EPHB4	4.22708	21.5
	SIRPB1	5.86557	21.3
	IL23A	2.59464	21.3
	TCEA3	4.60746	21.2
	NPDC1	3.69841	21.1
	UBASH3A	3.61118	20
	ADGRG1	-2.14012	20
*	GNLY	-2.45525	19.9
	SLCO4C1	-2.11457	19.9
	CX3CR1	-2.3939	19.8
	TAF4B	3.09771	19.6
	LZTS3	2.61212	19.5
*	FCGR3A	-2.00813	19.4
	CDR2	1.61999	19.3
	ADAM19	3.66153	19.2
	BEX3	2.722	19.2
	FLT4	2.89719	19
	KCNQ1	5.34239	18.8
	BACH2	1.61084	18.7
	TRBV4-2	5.28109	18.4
	TESPA1	2.04979	18.3
	AQP3	2.87681	18.2
	PTPRK	7.06453	18.2
	TRBV9	4.70461	18.1
	NLRP6	1.73098	18
	ALPK1	3.29594	17.9
	KCNN4	4.53349	17.9
	KIR2DL3	-6.00734	17.9
	CCL4	-1.75366	17.9
	TMEM123	1.10021	17.9
	TGFBR3	-1.45646	17.8
	PDE3B	1.9556	17.6
	GPR171	1.46847	17.6
	MRC2	4.14124	17.6
	APP	2.6122	17.5
	CD248	6.14657	17.4
	PHGDH	3.60846	17.3
	SORBS3	1.31237	17.2
	SLC22A17	3.04587	17.1
	GZMA	-2.17326	17
	SETBP1	-1.62576	17
	USP6NL	2.18449	17
	IGHA1	8.32304	16.9
	BEND4	2.78397	16.8
	SH3BGRL2	4.54602	16.7
	SLAMF1	3.98677	16.6
	CD200R1	2.4408	16.6
	DBN1	1.62411	16.3
	PELI1	1.18425	16.3
	KANK1	2.60511	16.2
	GNPTAB	-1.18189	16.2
	TRBV23-1	6.11438	16.2
	RHOBTB3	-1.87712	16.1
	TBC1D4	3.19288	16
	RPS5	1.31571	15.9
	PLOD1	-1.88132	15.8
	RGS9	-1.67701	15.7
	LDHB	1.96778	15.7
	CD55	1.55756	15.7
	EEF1A1	0.96144	15.6
	PYHIN1	-1.70032	15.6
	ERMP1	-1.24921	15.5
	EEF1B2	1.31153	15.1
	S1PR5	-1.89975	15.1
	GCSAM	3.58746	15
	TFDP2	-0.912162	14.9
	CD6	1.95348	14.9
	VAV3	-1.14017	14.8
	ARHGEF11	2.318	14.7
	ACE	2.87581	14.7
	CD79A	3.21628	14.7
	PTCH1	-1.4756	14.7
	TRBV2	3.67521	14.7
	JAZF1	-1.38987	14.6
	P2RY1	3.22454	14.6
	B3GAT1	-2.38439	14.4
	NPAS2	4.36434	14.4
	TRBV27	3.6014	14.3
	F2R	-1.46137	14.3
	FLNB	0.967809	14.2
	SESN3	1.72177	14.1
	TRBV5-1	3.47076	14
	INPP4B	2.20777	14
	GPR55	2.65442	13.9
	LRRC8B	1.54071	13.9
	SLAMF7	-1.70278	13.9
	TPT1	0.966187	13.9
	CST7	-1.83311	13.9
	RBM11	3.51207	13.9
	ANKRD36BP2	5.18618	13.8
	GZMB	-2.2435	13.8
	CCL5	-1.45537	13.8
	SAMD3	-1.23226	13.8
	CD226	-1.56282	13.8
	PDZD4	-1.57644	13.7
	TIAM1	1.71741	13.6
	CMKLR1	-2.19128	13.6
	NKX3-1	2.38939	13.5
	NCAM1	-2.69977	13.5
	ARHGEF4	4.08078	13.5
	SOCS3	2.19062	13.5
	CACNA1I	5.60648	13.5
	MAGI2-AS3	4.42139	13.3
	FGFBP2	-2.09353	13.3
	TNFSF8	2.27865	13.2
	PASK	2.39574	13.2
	HID1	2.26241	13.1
	IL6ST	1.01507	13.1
	MYO6	-1.11931	13
	TRBV4-1	5.13387	13
	BAIAP3	1.06237	12.9
	NBPF9	1.9954	12.9
	ANXA4	-1.29953	12.9
	ALOX5	4.56252	12.8
	PTPRE	-1.25683	12.7
	LIF	4.43739	12.7
	RPL4	1.15538	12.7
	CYRIA	-1.27311	12.6
	PI4K2A	-1.25633	12.6
	CD38	-1.59454	12.5
	CXCR2	-2.82983	12.4
	CDC42BPB	2.23438	12.4
	ASIC1	6.02927	12.4
	CTSC	-1.31786	12.4
*	DGKA	1.60019	12.3
	CXCR1	-2.02851	12.3
	KLRC2	-1.67529	12.3
	FAM160A1	3.43304	12.3
	RNF157-AS1	3.92466	12.3
	ZEB2	-1.35982	12.2
	SIT1	4.04501	12.1
	TRBV7-2	3.5202	12.1
	FCER1G	-1.25243	12.1
	CACHD1	8.90267	12.1
	LRRC8D	0.991558	12.1
	AC139491.7	6.26785	12.1
	GPR141	-1.92859	11.9
	MATK	-1.29646	11.9
	NAP1L1	0.855623	11.8
	ANAPC1P1	3.59086	11.8
	FAAH2	4.35153	11.8
	SYTL2	-1.23265	11.7
	RPL13	1.16232	11.7
	PPA1	1.19423	11.7
	RGS10	2.20735	11.6
	SLC40A1	3.50263	11.6
	FAM153CP	4.72023	11.6
	PPM1L	-1.25866	11.6
	MFHAS1	1.01121	11.5
	SIGLEC10	-1.98194	11.5
	SMOX	2.9691	11.4
	TPCN1	1.05512	11.4
	PLXNB2	2.81569	11.4
	PIK3AP1	-1.39852	11.3
	TRBV15	5.08649	11.3
	SLC20A1	-0.873035	11.3
	ATP9A	-1.27763	11.2
	LYN	-1.44926	11.2
	MCUB	0.83544	11.2
	SPEG	4.23285	11.1
	LEF1-AS1	4.52762	11.1
	TRAC	2.47743	11
	KBTBD11	2.83865	11
	TTC38	-1.71725	11
	CCL3	-1.67805	11
	RPLP0P6	1.62329	11
	AOAH	-1.41487	11
	B3GALT2	3.20011	10.9
	HOOK1	1.26483	10.9
	RPL3	0.960643	10.9
	F2RL1	3.79266	10.9
	IGLV3-25	25.8509	10.9
	FBXL16	2.76483	10.9
	MLC1	-1.72013	10.8
	KLRF1	-2.17612	10.8
	TRBV13	5.42592	10.8
	PTGDR2	6.58856	10.8
	MAP3K1	1.04905	10.8
	MCTP2	-1.57179	10.8
	HIPK2	-0.839864	10.8
	MAST4	1.77018	10.7
	HAPLN3	2.32751	10.6
	ADRB2	-1.31028	10.6
	NLN	2.47647	10.6
	RPL18A	1.11147	10.6
	TRAV12-1	4.77226	10.5
	RHPN1	2.52493	10.5
	GAB3	-1.22783	10.5
	FAM8A1	-0.878871	10.5
	TRBV7-3	6.54709	10.5
	AC136475.3	2.16655	10.3
	RPS12	1.2461	10.3
	GEM	2.64272	10.3
	SUN1	0.857594	10.3
	TRBV3-1	3.98003	10.3
	IL18RAP	-1.51254	10.3
	TOGARAM2	-1.52918	10.3
	AC008033.3	-2.16035	10.3
	RGCC	1.50374	10.2
	SDK2	4.60967	10.2
	CTBP2	-1.3599	10.2
	MYC	2.04332	10.2
	WNT7A	5.31099	10.2
	STOM	-0.921536	10.1
	SH2D1B	-2.09913	10.1
	LGALS3BP	2.21498	10.1
	UBE2E2	2.68726	10.1
	TRBV30	3.44039	10.1
	CARMIL3	-1.9791	10.1
	PTPN4	-0.886373	10.1
	SNX18	-0.905963	10
	ARAP2	-0.932874	10
	AL031283.1	-1.58741	10
	RPL8	0.916164	10
	GTF2IRD1	4.92024	10
	AGAP1	-1.68023	10
	P2RX1	3.98825	9.98
	DAPP1	1.53717	9.98
	CMTM7	1.43584	9.97
	NOP53	0.80963	9.97
	EPHB6	1.49877	9.94
	LRRC8C	1.14573	9.91
	ITCH	-0.754784	9.91
	PLCG2	-1.54443	9.91
	RNF165	-1.61122	9.88
	PLEKHH2	1.81487	9.88
	GZMH	-1.80122	9.87
	RPL13P12	1.18858	9.86
	ATP2B4	-1.04353	9.84
	C3orf52	4.19722	9.82
	TNFSF13B	2.13351	9.77
	TAGLN2	0.962039	9.75
	SCML1	1.67191	9.68
	FGL2	-1.43233	9.67
	SIGLEC9	-1.78544	9.67
	NCALD	-1.17183	9.66
	TBX21	-1.50735	9.61
*	PDCD1	3.26576	9.55
	KIAA0895	2.81518	9.55
	KLF7	1.4676	9.52
	USP44	2.78746	9.52
	ITGA6	1.41927	9.46
	THEM4	1.15596	9.45
	SNX9	1.53412	9.44
	TRBV24-1	6.43791	9.43
	AMPD3	1.22571	9.42
	OASL	-1.17712	9.4
	FGR	-1.66993	9.36
	THEMIS	4.37464	9.35
	CD247	-1.07224	9.33
	IGHA2	6.96133	9.31
	CEP170B	2.15592	9.3
	GSAP	-1.36975	9.25
	ANTXRLP1	4.36123	9.25
	BCAS4	1.12567	9.25
	JCHAIN	9.09219	9.21
	CD9	4.04825	9.19
	TRGV7	-1.27922	9.19
	CCR9	3.31857	9.13
	ASB13	2.52891	9.13
	NME8	-2.25748	9.12
	THEMIS2	-1.28976	9.1
	LRRN3	8.43779	9.1
	GJB6	4.25693	9.09
	TMEM154	1.79776	9.09
	CAMK4	4.53773	9.06
	KLF5	2.31594	9.04
	CEP78	-1.67401	9.04
	VIM	1.32724	9.04
	CD40LG	3.02266	9
	C1orf21	-1.53535	8.98
	CPNE2	2.08558	8.97
	HOPX	-1.30015	8.96
	OSBPL5	-1.52398	8.94
	TRBV21-1	4.94907	8.94
	MTHFD1L	2.35077	8.9
	RPS9	0.852976	8.88
	TRBV10-3	4.34869	8.87
	GOLM1	-0.973713	8.84
	RIC3	2.93629	8.84
	CNN3	2.2755	8.83
	CLDND2	-1.99678	8.82
	NMUR1	-1.91159	8.81
	ZBP1	-1.39802	8.79
	MCM6	0.822203	8.78
	SAMD12	2.41066	8.78
	FAM117B	1.21176	8.77
	SYPL1	1.14873	8.75
	LINC00299	-1.62465	8.73
	CARMIL2	0.911329	8.71
	PDGFB	2.48787	8.71
	GK5	-1.41962	8.7
	ANO9	1.51985	8.67
	PTPN13	5.05164	8.67
	SLC16A10	7.11125	8.67
	LINC01215	1.63297	8.59
	BCL7A	2.39381	8.59
	GOLGA8N	-1.66843	8.58
	NFATC2	-0.847899	8.57
	CLEC2B	-0.722838	8.56
	SLC25A6	0.846347	8.56
	MGLL	3.63602	8.53
	APMAP	-1.28049	8.52
	C12orf75	-1.13906	8.52
	ZNF600	-1.08566	8.5
	CYRIB	-0.79826	8.5
	SPTBN1	1.07584	8.49
	CD300A	-1.34966	8.49
	TRBV25-1	6.79267	8.48
	IFNG-AS1	1.88663	8.47
	TRAV3	4.8118	8.46
	KLRD1	-1.7882	8.44
	RPS8	1.179	8.41
	AC007278.2	-1.61276	8.39
	SIRPG-AS1	4.38428	8.39
	USP28	-1.49512	8.33
	P2RY10	1.36728	8.31
	KIF5C	2.81731	8.31
	GRK3	2.3318	8.3
	LDLRAP1	1.26601	8.3
	FSTL4	6.65358	8.29
	IL2RA	2.85401	8.27
	AIF1	5.8467	8.27
	SNED1	2.3367	8.26
	LINC02273	2.18839	8.25
	KCNC4	1.32981	8.25
	RPL5	0.854566	8.24
	LAPTM4B	1.62884	8.23
	RPS13	1.02854	8.23
	SLC22A15	-1.28654	8.22
	LINC02384	-1.95284	8.22
	TAL1	7.29816	8.22
	TRAV1-2	5.87484	8.2
	EGLN3	3.22516	8.15
	TRBV7-6	3.57245	8.15
	AC017104.1	-1.91134	8.11
	TMEM181	-0.728278	8.11
	AC108134.3	-1.41484	8.1
	ICOS	2.43353	8.1
	ADA	-0.943107	8.1
	MAL	5.66628	8.1
	COL6A1	2.16959	8.09
	RASSF4	-2.09872	8.08
	ZNF595	-0.973921	8.06
	SPOPL	-0.900873	8.05
	FAT4	-1.88449	8.04
	ADAM23	4.43778	8.03
	EDAR	6.05636	8.01
	AC008105.3	0.877107	7.95
	PTPN12	-1.35512	7.95
	RPS2	1.08373	7.93
	AC108925.1	-1.98626	7.93
	NBEA	3.38324	7.87
	REG4	7.79947	7.87
	BMF	0.916086	7.87
	HLA-DMB	-1.64696	7.84
	TRBV6-2	4.43036	7.79
	AC016074.2	-1.2988	7.78
	DGKH	1.43598	7.77
	FNDC3B	-1.17884	7.75
	LINC02481	-1.24188	7.74
	PFKFB3	1.35923	7.71
	AHNAK	-0.734767	7.71
	CRIP2	2.15347	7.69
	TMCC3	-1.31844	7.68
	IGF2R	-0.874085	7.66
	ADGRG5	-1.62037	7.64
	EVPL	3.71004	7.64
	CEBPD	-1.57271	7.61
	RAB38	-2.70674	7.61
	MTUS1	3.81051	7.59
	CCR6	6.5168	7.59
	TRAV1-1	5.23824	7.57
	RRAGD	1.72952	7.55
	TRBV29-1	6.71005	7.55
	RALGPS2	1.09635	7.54
	ADCY9	-0.888281	7.54
	RPSA	0.879756	7.54
	AC090948.1	2.03621	7.53
	SYNGR1	-1.68449	7.51
	BNC2	-2.26627	7.5
	ENPP4	-1.23078	7.48
	AC006033.2	-1.64629	7.47
	RASSF6	7.7139	7.47
	TKTL1	-1.95389	7.47
	CA6	7.51994	7.46
	BTLA	3.61818	7.46
	FASLG	-1.54808	7.44
	SGTB	1.27238	7.44
	TOP1MT	1.78696	7.43
	TRAV2	7.68432	7.43
	ZFYVE9	1.25809	7.42
	RBPMS2	-2.09064	7.41
	UBASH3B	1.25174	7.4
	ZC3H12D	4.09092	7.39
	YPEL1	-1.72707	7.38
	FKBP5	1.5389	7.37
	GPR153	-1.7682	7.37
	AXIN2	1.70102	7.37
	RTKN2	5.55399	7.37
	EOMES	-1.1978	7.37
	TNFRSF1B	-0.935998	7.35
	SH3RF3	8.38704	7.34
	TRAV8-6	4.57237	7.33
	RPL10A	1.04938	7.33
	EEF2	0.737167	7.33
	RPS2P5	1.00378	7.32
	MYO1F	-1.27164	7.31
	GAS5	1.03908	7.31
	ARMCX1	3.09926	7.31
	CCDC102A	-0.980587	7.3
	RIN1	2.91752	7.28
	MBOAT2	2.23097	7.28
	TACC3	1.2248	7.27
	PIK3CG	-0.751953	7.25
	CDYL2	2.05412	7.25
	RPS16	0.910109	7.2
	CNKSR2	2.5846	7.18
	FMN1	2.80572	7.17
	CHDH	4.74494	7.16
	CDCA7	2.19172	7.14
	LINC00298	-1.91181	7.12
	PTP4A3	2.315	7.11
	TRBV11-2	4.81276	7.11
	MPP2	2.04949	7.11
	PIK3IP1	0.916612	7.1
	DGKK	-2.83361	7.09
	CD244	-1.66945	7.09
	FAM30A	3.03618	7.09
	TALDO1	0.934185	7.06
	NCR1	-1.80805	7.06
	RPS6	1.03189	7.05
	CEP68	0.995462	7.05
	AL390719.1	1.73378	7.05
	TLR1	-0.852358	7
	RPL15	0.643084	7
	FCGR2C	-1.78663	6.99
	DGKZ	-0.718685	6.99
	NELL2	4.04325	6.95
	AGMAT	2.75926	6.94
	ADCY7	-0.734227	6.92
	LAX1	-0.854681	6.91
	TRAV38-2DV8	5.7654	6.91
	ATP6V0A1	2.34764	6.9
	SGSM1	-1.89245	6.89
	TRAV21	3.09634	6.89
	SYK	-1.45134	6.89
	EEPD1	2.39642	6.89
	GLIS3	5.58641	6.87
	FOXJ1	5.68841	6.87
	TTLL7	3.08801	6.85
	STAT4	-0.72355	6.85
	PODN	-2.31839	6.84
	ADGRE2	3.36806	6.83
	PTGS2	4.32643	6.83
	PCYOX1L	1.04155	6.82
	HPSE2	4.02567	6.82
	CAMSAP2	2.40956	6.8
	PGGHG	0.867836	6.8
	AC008038.1	1.33094	6.8
	PTPRJ	-0.900643	6.8
	AC015911.8	-1.02338	6.79
	AL645608.8	3.83459	6.78
	ERBB2	-1.48131	6.78
	STXBP1	1.74565	6.78
	RAI2	4.95181	6.77
	PPP1R9A	-1.1522	6.77
	UTRN	-0.829974	6.75
	DARS1	0.786018	6.74
	DLG5	-1.0212	6.74
	COL13A1	-3.8495	6.7
	CHST12	-1.32157	6.7
	GSN	-0.968289	6.66
	RDH10	-1.082	6.66
	TSC22D3	1.33943	6.65
	TRAV4	4.97049	6.64
	SNHG29	0.88992	6.64
	RASSF1	-0.826334	6.62
	LYL1	3.08824	6.62
	AC093642.1	3.35297	6.61
	FGF9	2.02203	6.6
	GRAMD4	-0.797135	6.59
	ADD2	5.1771	6.58
	PCDH1	-1.85958	6.57
	TBC1D31	-0.883501	6.57
	EIF4G3	-0.981109	6.57
	LITAF	-0.850143	6.56
	LIMK2	0.743865	6.55
	PPP2R2B	-1.50941	6.53
	PABPC1	1.00026	6.53
	TAFA2	2.18085	6.52
	OSTF1	-0.855135	6.51
	AC022239.1	4.80478	6.51
	RPLP2	0.885338	6.49
	ZNF667-AS1	1.49554	6.49
	NOG	8.53838	6.48
	RPL10	0.698847	6.46
	MME	6.28261	6.45
	ZDBF2	1.16423	6.45
	RPL32	1.10456	6.43
	TRAV8-1	6.54613	6.43
	PDLIM7	1.23275	6.43
	CDC14A	1.06657	6.41
	NRCAM	7.34835	6.41
	ABCA2	-0.633844	6.39
	GRAMD1A	1.23423	6.39
	RAB3GAP1	1.03862	6.39
	GNA11	2.16218	6.38
	HLA-DOA	2.8754	6.38
	FAM153A	7.06736	6.38
	HIVEP2	0.932982	6.36
	RACK1	0.800735	6.36
	LPGAT1	-0.70388	6.35
	IGKC	11.8186	6.35
	SLC15A4	-1.43774	6.35
	RIOX2	0.982724	6.34
	SPTBN5	-0.914572	6.34
	SHANK1	4.79762	6.32
	SYNE3	1.25027	6.31
	ZEB1	1.56585	6.31
	RERE	0.958837	6.31
	RGMB	2.85699	6.31
	RGS3	-1.37772	6.3
	ROBO1	4.00536	6.3
	TRAV5	4.34605	6.28
	STMN1	0.779715	6.28
	ZBTB18	1.06023	6.28
	AC007278.1	-1.53048	6.27
	ADAM8	-0.894218	6.26
	AC005332.4	-1.0939	6.25
	RHOC	-1.09248	6.23
	ARHGEF3	-0.841055	6.23
	RALA	0.822615	6.21
	RAB34	2.1063	6.2
	SLC8B1	1.38569	6.2
	ABHD17A	-0.782634	6.19
	ITGAM	-1.26724	6.18
	TPST2	-0.660496	6.18
	PDE9A	2.10209	6.15
	AC068700.1	4.12819	6.14
	SLFN13	-1.29564	6.14
	EIF3E	0.985818	6.14
	RPL22	0.859615	6.14
	MOXD1	5.18512	6.14
	FAM102A	1.56715	6.11
	TRBV6-4	5.65131	6.11
	EPPK1	5.77089	6.09
	ENPP5	-1.62728	6.09
	IFI16	-0.833249	6.09
	COL5A1	5.01877	6.07
	AC119396.1	2.01405	6.06
	MFGE8	0.841546	6.05
	ADAMTS7P1	2.43838	6.04
	BCL2L2	-0.921867	6.02
	CEP126	-1.16121	6.01
	ATP8B4	-1.18229	6.01
	TRAV17	4.6515	6
	SPON2	-1.83184	6
	FEZ1	-1.75659	5.99
	AL139415.1	6.11052	5.99
	PXN	-0.584058	5.99
	RPL7A	0.607056	5.98
	BHLHE40	-0.943303	5.95
	AGPAT5	1.41017	5.95
	MAPK1	-0.781689	5.95
	H1-0	1.89628	5.95
	EPB41L2	1.19358	5.94
	PCSK1N	4.2337	5.93
	SPARC	4.43598	5.93
	AC017104.5	-2.00492	5.93
	MTSS1	-1.30508	5.93
	MAPK11	1.58748	5.92
	OLFM2	2.59884	5.91
	PDGFRB	-2.6753	5.9
	RPL39	0.99281	5.9
	ABLIM1	0.880521	5.88
	GAS6	3.17346	5.88
	CPT1A	-0.646649	5.87
	CDCA7L	3.03861	5.86
	PTGER2	-0.938716	5.86
	ABI3	-1.37508	5.86
	RPL23A	0.780573	5.86
	SRPK2	-0.695975	5.85
	TRBV14	3.48278	5.85
	DKK3	3.17593	5.85
	RPL18	0.832485	5.83
	PRR5L	-1.21097	5.82
	TNK1	1.67496	5.81
	ARHGEF28	-2.55236	5.81
	RAB27B	-1.5512	5.8
	NAPB	-0.887681	5.8
	ARHGEF12	-1.13904	5.77
	TATDN2P2	-0.761433	5.77
	ZBTB16	-1.21037	5.75
	TMEM63A	0.789759	5.74
	ASAP3	3.65042	5.74
	HECW2-AS1	4.95293	5.71
	TTLL10	2.14944	5.7
	NLRP7	-1.51092	5.69
	MAP3K5	-0.898182	5.68
	LIM2	-2.20699	5.68
	SYNE2	-1.04745	5.67
	EPS15L1	-0.756895	5.67
	CDH23	2.2803	5.67
	LRP6	4.2977	5.67
	SYNE1	-1.38957	5.67
	CYP2E1	1.9805	5.64
	CTSL	3.55737	5.64
	APOBEC3C	-0.793481	5.63
	SSX2IP	-0.865346	5.62
	BACE2	5.59357	5.61
	RPS18	0.96982	5.61
	RPLP1	0.980469	5.6
	LRRC43	-1.99364	5.59
	RNF207	2.9817	5.59
	PYGL	4.10355	5.59
	R3HDM4	0.985028	5.53
	AP001324.1	1.36021	5.53
	ACVR1C	3.53644	5.53
	LMO7	1.72105	5.53
	SERPINB9P1	1.30379	5.52
	FSD1	-1.20298	5.52
	PUS10	-0.801577	5.51
	RPL28	0.771193	5.5
	AJM1	-1.35682	5.5
	KIFC3	-1.29452	5.46
	TRAV14DV4	5.19868	5.45
	SH2D3A	1.28473	5.44
	ELOVL6	-1.16082	5.44
	MYBL1	-1.14218	5.42
	MMP23B	-1.68781	5.42
	GAL3ST4	2.38656	5.41
	HLF	6.60459	5.4
	RPL13A	0.774263	5.4
	EEF1D	0.607551	5.39
	GNG7	2.02607	5.39
	ACVR1	1.21815	5.38
	PTPRO	3.97412	5.37
	BTBD11	1.35936	5.36
	KIR2DP1	-2.88283	5.36
	ESPN	2.07463	5.36
	PPM1H	6.51517	5.35
	TRDJ1	-1.19559	5.35
	FRMPD3	-1.67354	5.35
	PAQR8	1.10328	5.34
	SREBF1	1.10627	5.34
	MCC	1.16481	5.34
	RPS21	0.890072	5.33
	CDC42BPA	2.46428	5.33
	SLC4A8	-1.01667	5.33
	CNR2	-1.03632	5.32
	INPP5D	-0.83522	5.32
	MYO16	6.9719	5.32
	AF165147.1	-1.29605	5.3
	RORC	4.89945	5.3
	MCF2L	2.5135	5.3
	FCHO2	-1.09851	5.28
	SLC7A11	3.37815	5.28
	AC092535.5	-1.80745	5.27
	HEMGN	4.43575	5.26
	FOXO1	0.947183	5.26
	LINC02084	-1.16865	5.26
	ECE1	0.975099	5.25
	FCRL6	-1.64706	5.25
	STAT5A	0.700654	5.25
	TXK	-0.891107	5.24
	RPS14	0.843315	5.24
	FAM83F	2.88239	5.24
	CORO2A	1.46733	5.22
	SLC1A7	-2.65964	5.21
	DPY19L2	2.86074	5.21
	MYADM	1.03504	5.2
	SFXN1	0.986626	5.19
	ZNF662	1.45321	5.18
	SPTSSB	-2.44553	5.18
	ZFYVE28	-0.928546	5.18
	C3AR1	-1.1473	5.17
	ABCB1	-0.751688	5.16
	RPL19	0.986235	5.16
	POU2F2	1.14302	5.16
	DENND5A	1.21728	5.15
	NLRP2	-1.29407	5.14
	TRBV6-1	5.32016	5.13
	FSCN1	1.87302	5.13
	SLC7A1	1.01277	5.12
	RPS6KA2	1.10823	5.12
	SOX8	2.66244	5.11
	TM4SF19	-2.99165	5.1
	SUN2	-0.547072	5.09
	CITED4	1.49028	5.09
	CMC1	-1.30217	5.09
	TRAV20	4.59336	5.08
	RPL9	0.805716	5.08
	CARMIL1	2.35012	5.07
	SLC45A3	2.56957	5.07
	WDR86-AS1	2.24837	5.07
	TMEM71	-0.735068	5.06
	PHF19	0.86502	5.05
	SCD5	-1.27503	5.04
	STMN3	1.66283	5.04
	RPL29	0.804017	5.03
	CPLANE1	-0.710241	5.03
	CYP24A1	7.33663	5.02
	PRKAR1B	1.95467	5.01
	FAM53B	-1.10516	5.01
	RPS4X	0.836857	5
	LLGL2	-1.07689	5
	SLC25A20	-0.740243	5
	LRATD2	0.931288	5
	AL138824.1	-1.45596	4.98
	GFOD1	-1.42904	4.96
	CKAP4	1.25342	4.95
	SH3RF3-AS1	6.82751	4.93
	MTSS2	1.61318	4.93
	IL2RB	-1.23178	4.92
	PLEKHF1	-0.931158	4.92
	NUCB2	0.97432	4.92
	ZNF815P	1.83695	4.92
	MFSD12	0.712004	4.92
	TCF7	1.32333	4.9
	LINC01229	4.51313	4.9
	NBL1	1.12526	4.88
	HEATR9	-1.54566	4.88
	RUNX3	-0.744507	4.87
	MAN1C1	1.43816	4.87
	COL27A1	3.33569	4.86
	TRAV12-2	4.16671	4.86
	ARNTL	-0.715729	4.85
	ADAMTS10	-0.987754	4.84
	STK39	-0.786377	4.84
	SYT11	-0.963291	4.83
	GLTP	-0.625094	4.83
	SOD1P3	-1.06463	4.82
	SIGLEC7	-1.71637	4.82
	PDIA5	2.42458	4.82
	TLCD4	6.28952	4.82
	C19orf84	-1.92534	4.82
	ADAP1	-0.988239	4.82
	AC093151.5	-2.20576	4.79
	DOCK5	-1.37382	4.79
	RPL18AP3	1.26981	4.77
	APOBEC3G	-1.12734	4.76
	TRAV8-2	3.96022	4.76
	CRYBG1	0.834996	4.75
	TRAP1	0.768224	4.74
	TRAV8-4	4.28178	4.73
	ZMAT4	-3.10819	4.73
	SLC2A8	-1.43066	4.73
	HMGB3P32	-1.6936	4.73
	GPC2	2.06513	4.72
	LPCAT1	-1.0805	4.71
	DPPA4	1.81072	4.7
	RHBDF2	-0.767086	4.7
	RASSF2	1.1966	4.7
	FHL1	1.42541	4.7
	TRAV25	6.17818	4.69
	NCF4	3.13832	4.68
	GNS	-0.74174	4.68
	FAM184A	2.75531	4.66
	HIVEP3	-1.01572	4.65
	AFF2	4.36697	4.65
	LPCAT2	3.9343	4.64
	RPL3P4	1.11212	4.62
	DUSP10	-1.07649	4.62
	PLXNA1	0.92485	4.62
	C4orf48	1.87972	4.61
	CERCAM	-1.75249	4.61
	TPTEP1	1.51757	4.61
	SASH3	-0.828459	4.6
	TRDV3	1.82895	4.6
	IFNGR2	6.22768	4.6
	HPCAL4	3.91308	4.6
	TIPARP	0.778548	4.59
	NACA	0.621613	4.59
	HPCAL1	0.970637	4.59
	CHST2	-0.833627	4.59
	CCR4	7.22878	4.59
	KIR2DL4	-2.38207	4.58
	PLAAT3	-0.926125	4.58
	SH2D1A	-0.86666	4.58
	PGAP1	0.781421	4.57
	ZDHHC14	-1.04768	4.57
	YBX1	0.551158	4.57
	KCNH2	5.72136	4.57
	RPS23	0.851143	4.57
	OPTN	-0.573722	4.57
	ARVCF	-1.55394	4.56
	LY96	3.41061	4.56
	PHF21A	-0.564486	4.55
	CLIC6	6.69151	4.54
	DDX21	0.519821	4.54
	YPEL3	-0.562596	4.53
	BX890604.2	0.953466	4.53
	EPB41L4A	-1.70931	4.53
	PRXL2B	0.753133	4.52
	TMEM204	1.27362	4.52
	AKR1C3	-1.58109	4.52
	RPL14	0.716982	4.51
	RIMKLB	0.807888	4.51
	TTLL10-AS1	4.63202	4.51
	AL353746.1	-2.23611	4.5
	ARRB1	-0.782834	4.5
	PATJ	1.13888	4.49
	MEX3C	-0.624814	4.49
	MAP1A	1.90537	4.48
	GPR155	0.789551	4.48
	MEGF9	-0.689619	4.47
	OXNAD1	1.2472	4.47
	WDR74	0.658524	4.47
	FOXO4	-0.598249	4.46
	MAML2	1.36558	4.45
	MAST3	-0.754557	4.44
	SOX4	1.3222	4.44
	HSPG2	3.36024	4.44
	LINC01624	5.42537	4.42
	AEBP1	1.58045	4.4
	ARMH1	3.96935	4.4
	AXIN1	-0.741341	4.38
	SOWAHC	2.19047	4.38
	SLC5A5	2.2524	4.37
	PICALM	-0.672171	4.37
	AL713852.1	-1.29474	4.36
	SLC19A1	1.95596	4.35
	CARD16	-1.04132	4.35
	PXDN	1.98493	4.34
	PHOSPHO1	-1.51088	4.34
	HOXA10	-1.72638	4.33
	SEPTIN7	-0.502231	4.32
	SEPTIN6	0.815312	4.31
	AGPAT4	-1.04396	4.31
	NIPAL2	-1.07386	4.31
	HRH4	5.63754	4.31
	TRAV6	5.94897	4.31
	SUSD1	-0.920636	4.3
	NFATC1	0.758332	4.3
	EPHX2	2.48083	4.3
	SIPA1L2	2.025	4.3
	RNF157	1.62158	4.27
	SLC4A11	2.04182	4.27
	TRAV41	3.98622	4.27
	SCN1B	2.3104	4.27
	TRIM47	1.65243	4.27
	MICU3	1.3295	4.26
	TTC9	1.88659	4.26
	EIF3H	0.723214	4.26
	YPEL2	0.670012	4.26
	CACNA2D2	-1.06632	4.26
	RSL1D1	0.658491	4.26
	NR3C2	1.66632	4.25
	BFSP1	-2.06665	4.25
	SLC4A4	-1.31387	4.25
	EIF3L	0.647565	4.25
	FGD4	2.32763	4.24
	ABR	-0.529419	4.23
	PARP8	-0.553205	4.22
	ADGRG6	3.09612	4.22
	IGSF8	0.606483	4.22
	LINC01451	-2.4218	4.22
	DOK6	-1.54192	4.22
	IGHM	7.09867	4.21
	MPI	1.0483	4.21
	TBK1	-0.849093	4.21
	CYBA	-0.716034	4.21
	EPB41L3	3.74195	4.21
	MATN2	2.61702	4.21
	CEP170	0.953855	4.2
	TRAV26-2	4.33766	4.19
	KRT18P39	5.91368	4.18
	VPS37B	-0.724516	4.18
	RPL7	0.686581	4.18
	RPL10P9	0.980606	4.18
	RPL31	0.806204	4.18
	NEURL1	2.94701	4.17
	LONRF3	-0.911523	4.17
	PHLDB2	-1.13223	4.17
	PTGDR	-1.21652	4.17
	TGFBR1	-0.77981	4.17
	NAV1	1.51492	4.16
	NEFL	6.20933	4.16
	PAG1	0.74858	4.16
	FPR1	5.16762	4.16
	GSTM2	-1.14802	4.15
	BEX2	0.730652	4.15
	PAFAH2	-1.28259	4.14
	CRYBG3	1.25767	4.13
	PDGFD	-1.79219	4.12
	ERBB3	1.54826	4.12
	COL6A3	3.0979	4.11
	BTF3	0.649842	4.11
	RPL11	0.801624	4.11
	TUB	3.0431	4.11
	GAPT	4.38685	4.1
	TIMP2	1.8161	4.1
	BTBD19	3.1107	4.1
	SMYD5	0.943976	4.09
	GNG2	-0.83674	4.09
	RPL12	0.903463	4.08
	ECRG4	3.48122	4.08
	KIR2DL1	-5.98556	4.08
	LOXL1-AS1	1.50368	4.08
	FAM241B	2.50812	4.07
	CXCR4	0.676567	4.07
	BROX	-0.54532	4.07
	RAB44	4.58013	4.06
	AC108704.2	-1.45679	4.06
	CD300LF	5.2467	4.06
	AC002128.2	2.71628	4.05
	GCA	1.18448	4.04
	PRDM1	-1.25149	4.04
	PLEKHG3	-1.16559	4.04
	MAN1A1	-0.761108	4.04
	TLE1	-1.21739	4.04
	SPIDR	-0.656457	4.03
	FXYD5	0.826494	4.03
	ZSWIM1	1.1796	4.03
	CNPY4	0.713302	4.03
	AC243919.1	0.74875	4.02
	TRAV16	5.18905	4.02
	TMPRSS3	3.02987	4.02
	LINGO2	-2.06484	4.02
	ALDOC	0.738538	4.02
	EVA1A	6.59821	4.01
	RTL6	0.672873	4
	TRAV26-1	5.55654	4
	PLEKHA7	3.21405	4
	DMXL2	1.5108	3.99
	AC007342.5	6.59252	3.99
	AMN	1.97883	3.99
	CFLAR	-0.621325	3.99
	ST8SIA6	-1.56254	3.99
	RABGAP1L	-0.519769	3.98
	FBXO6	-0.965692	3.98
	EFNA5	-1.82516	3.97
	PRKCQ-AS1	1.2593	3.97
	ADAMTS14	-1.82207	3.96
	LAMC1	5.87985	3.96
	IGHV3-73	5.88949	3.96
	CCL3L3	-1.06494	3.95
	B4GALT6	-1.40405	3.95
	C14orf132	4.78543	3.95
	NIFKP6	-2.23613	3.95
	ADAM28	-1.39955	3.94
	IL4R	0.987993	3.94
	CA2	2.95112	3.94
	RCAN3AS	4.80467	3.93
	AC093642.2	3.72808	3.92
	RAB9A	-0.646638	3.92
	RPL34	0.80891	3.9
	FAM174B	2.79534	3.9
	TENT5C	-0.619976	3.9
	EPG5	-0.68992	3.9
	TBC1D9	5.33907	3.89
	BCAT1	3.75913	3.89
	AL035661.2	-2.07464	3.89
	NFE2	5.10872	3.88
	AL022067.1	-3.31139	3.88
	GIPC3	2.06693	3.86
	PPP1R3E	0.642423	3.86
	DYNLT3	0.823995	3.85
	DGKD	-0.56689	3.85
	LRRC6	-1.14688	3.84
	GAS6-AS1	2.40703	3.84
	DAB2	-1.68487	3.84
	RNF135	-1.06155	3.84
	TNFRSF19	5.24671	3.83
	PLCG1	0.497245	3.83
	MMP28	3.09526	3.82
	HDC	5.73178	3.82
	ICOSLG	6.81453	3.82
	CHST10	-0.769787	3.82
	CASP4LP	-0.7593	3.82
	CD160	-1.3754	3.81
	LARGE2	2.03193	3.81
	HINT1	0.494358	3.81
	DHRS7	-0.575128	3.81
	ADAMTS4	2.07476	3.81
	CXXC4	-1.74355	3.8
	AGO4	-0.542566	3.8
	ATXN1	-0.572767	3.79
	CPD	-0.784424	3.79
	MYO1C	0.946391	3.78
	HKDC1	3.44692	3.78
	CDS1	5.08623	3.78
	IL12RB2	-1.45705	3.78
	SATB1	0.726286	3.77
	MGAM	-1.89747	3.77
	CLIC3	-1.37695	3.77
	PSME4	-0.593234	3.77
	FTH1P22	-1.53338	3.77
	CMTM8	1.94997	3.76
	ARSJ	-2.17371	3.76
	SNHG4	1.31306	3.76
	CBFA2T3	2.9033	3.76
	MIAT	-0.65158	3.76
	PKP2	2.72859	3.76
	SLA	-0.708515	3.76
	ALCAM	1.78749	3.76
	SIAH3	4.55534	3.76
	TRAV22	4.98713	3.76
	AUTS2	-1.1717	3.75
	SLC7A3	6.4513	3.75
	BCAS2P2	2.78999	3.75
	SIGLEC10-AS1	-2.31984	3.74
	DNMT3A	0.501905	3.74
	ATG9B	2.03232	3.74
	ARPC5L	-0.915713	3.74
	GALNT3	-1.0099	3.73
	RGL3	5.4786	3.73
	SPON1	1.41808	3.73
	ZBTB38	-0.821878	3.73
	SOS1	0.712166	3.72
	BNIP3	0.828284	3.71
	EZR	0.9893	3.71
	CD82	1.00609	3.71
	SELENON	0.834973	3.71
	TRAV29DV5	2.84586	3.71
	FZD1	5.4863	3.7
	TRAV23DV6	3.44278	3.7
	CD4	3.716	3.7
	DENND4C	-0.490421	3.69
	FXYD7	1.43785	3.68
	CETP	2.12525	3.68
	UBE2F	-0.826382	3.68
	BTF3L4	0.61139	3.68
	SHC2	4.44991	3.67
	DHRS3	-0.832305	3.67
	UAP1	-0.722468	3.67
	NRAV	-0.969416	3.65
	RPS3AP47	1.57714	3.65
	CCNE1	1.646	3.64
	CHMP7	1.49037	3.64
	SCART1	2.63625	3.64
	LDB2	-1.85708	3.63
	PARVB	1.55629	3.63
	MID2	1.26845	3.62
	IQGAP1	-0.550563	3.62
	PIP4K2A	-0.531039	3.62
	EEF1A1P13	1.14823	3.62
	PKDREJ	-1.44438	3.61
	RPS3A	0.755638	3.61
	CCR12P	3.61523	3.61
	MEX3B	1.25232	3.61
	TSEN54	-0.644519	3.61
	TRBV6-6	4.05359	3.6
	B4GALT4	-0.64468	3.6
	AKAP13	-0.580908	3.6
	RPL27	0.717298	3.6
	KLHL6	0.582757	3.6
	AKAP12	2.69415	3.59
	FCER1A	7.50858	3.59
	VIPR1-AS1	3.04516	3.59
	AC007342.4	5.50648	3.59
	MRPL10	-0.743101	3.58
	OCRL	1.39676	3.58
	SLC18B1	1.40851	3.58
	AC090948.2	1.62883	3.58
	TRBD1	1.54969	3.58
	BCL2	1.30991	3.57
	ADIRF-AS1	2.12341	3.57
	YES1	-0.895185	3.57
	LAMP3	2.54876	3.57
	TLR3	-1.27033	3.57
	CASP1	-0.908554	3.57
	DOCK9	0.964706	3.56
	SV2A	1.28848	3.56
	ARL4A	1.62279	3.55
	KIR2DS4	-6.36872	3.55
	FLT1	4.31567	3.55
	PTGDS	-1.97247	3.55
	WNT9A	3.1864	3.54
	F5	2.92024	3.54
	EBF4	-0.926159	3.54
	TRAV19	2.67821	3.54
	CALCRL	2.42708	3.54
	HOXB4	-1.34416	3.54
	GLIPR2	-0.924591	3.54
	SYNJ2	0.814727	3.54
	STRIP2	-1.51374	3.53
	SLC9A3R1	-0.515266	3.53
	PPP1R12A	-0.445439	3.53
	RMC1	-0.577877	3.52
	SEPTIN10	3.01199	3.52
	TMEM45B	2.30231	3.52
	SLFN12L	-0.903886	3.52
	HELZ	-0.620227	3.52
	CTNNA1	-1.07985	3.52
	TRBV12-5	5.69313	3.51
	RPL36	0.77842	3.5
	ZAP70	-0.575678	3.49
	CTSW	-1.1782	3.49
	LINC00861	-0.809882	3.49
	AKAP1	0.873121	3.49
	ZNF667	1.37241	3.48
	ZNF204P	1.52977	3.48
	VEGFA	1.51955	3.48
	MTERF4	0.980397	3.48
	SYTL1	-0.589191	3.48
	AL035661.1	-1.72131	3.48
	ANK3	0.933686	3.48
	SNHG16	0.818975	3.48
	METTL7A	-0.819571	3.47
	CELSR2	-0.869361	3.46
	GPAT3	3.56853	3.46
	ST3GAL6	5.04399	3.45
	NTRK1	2.07506	3.45
	KCNH3	1.55111	3.44
	HMGB3	1.43507	3.43
	TSPAN6	3.63513	3.43
	NTNG2	-1.32295	3.42
	KIR3DL1	-3.95139	3.42
	APOBEC3H	-1.20145	3.42
	MS4A3	5.38631	3.42
	NCOA1	-0.630662	3.42
	PAWR	1.21035	3.42
	RPS15	0.678057	3.41
	SP140	-0.626329	3.41
	CCDC141	1.78526	3.41
	RMND5B	0.886365	3.41
	ATP8B3	-1.02346	3.4
	CAPG	1.23049	3.4
	AC024293.1	0.924189	3.39
	LGALS9B	-1.73626	3.38
	AL590233.1	2.26487	3.38
	SNTB2	-0.947497	3.38
	STK10	-0.617345	3.38
	CD200	3.40268	3.37
	RHOQ	-0.521931	3.37
	ZNF28	-0.558329	3.37
	PADI4	2.5249	3.37
	LINC01891	3.19195	3.36
	PTPRB	-2.15172	3.35
	PHLDA1	0.925036	3.34
	NPRL2	-0.571587	3.34
	IQGAP2	-0.617407	3.34
	PCK2	0.715535	3.34
	AC111000.4	6.24349	3.33
	TBKBP1	-0.926382	3.31
	RAD23B	-0.442809	3.31
	ZNF888	-0.592351	3.31
	IL18	-1.51533	3.3
	ARHGAP32	0.971551	3.3
	TMEM255A	-1.65722	3.3
	PVT1	1.21988	3.3
	PCNX2	0.992027	3.3
	MICAL2	-0.968758	3.3
	TMOD2	1.47164	3.29
	LCP1	-0.591493	3.29
	ZBED5-AS1	1.63497	3.28
	TCEAL9	3.22842	3.28
	LAIR1	-0.66896	3.28
	SLC7A8	3.16383	3.28
	FUT11	-0.821746	3.28
	CBR3	3.61158	3.28
	TRBV12-4	4.27306	3.27
	GAS7	-1.01686	3.27
	PRRT1	2.24782	3.27
	GNGT2	-1.48163	3.27
	TRPV3	-1.45189	3.27
	SSBP3	-0.578596	3.27
	SLC14A1	-1.21481	3.26
	DMPK	-0.595321	3.26
	IGFBP7	-1.8836	3.26
	HPGD	2.02738	3.26
	PCID2	-0.47947	3.25
	LRRC46	-1.07214	3.25
	CTD-2201I18.1	2.66465	3.25
	A1BG-AS1	1.49738	3.25
	CEROX1	2.84563	3.25
	PARP2	-0.551028	3.25
	TRADD	0.800459	3.24
	NDRG4	1.91228	3.23
	ARHGAP25	-0.72043	3.23
	TAF9B	0.76821	3.22
	LGMN	2.05213	3.22
	GJA3	4.09256	3.22
	LINC00892	4.09944	3.22
	S100A10	0.678738	3.21
	AC092053.5	-2.69019	3.21
	RRP12	0.58844	3.21
	TBC1D30	-1.6668	3.2
	DPH5	0.932263	3.2
	MAL2	6.19119	3.19
	JAM3	1.706	3.19
	DOK2	-1.06789	3.19
	PPP2R5C	-0.486191	3.19
	ASCL2	-1.86774	3.19
	WDR17	3.48492	3.19
	RNF166	-0.48528	3.19
	HIRA	-0.589178	3.18
	KCTD15	3.47573	3.17
	EEF1A1P5	0.968698	3.17
	ABCA9	3.08685	3.17
	NFKB2	0.869438	3.17
	AC008750.1	-2.13506	3.17
	SLC24A3	5.97875	3.17
	LRFN2	-1.91781	3.17
	SNHG8	0.769234	3.17
	EFHD1	3.17541	3.16
	ZC4H2	0.977431	3.16
	TMEM63C	1.61294	3.16
	C16orf74	3.56455	3.16
	CCR3	3.68664	3.16
	SLCO4A1	2.24725	3.16
	ADGRL2	4.46551	3.15
	GOLGA8O	-1.71815	3.15
	ORAI2	0.653836	3.15
	ELAPOR1	1.41416	3.15
	TRIM22	-0.503886	3.15
	TRDV2	1.64531	3.15
	UBXN7	-0.46835	3.15
	ZBTB7B	-0.660287	3.15
	AC093110.1	1.21922	3.14
	STARD3NL	-0.598847	3.14
	AC139491.1	5.56404	3.14
	BZW2	0.884557	3.14
	AC020656.2	1.38901	3.14
	AC243829.4	-1.40224	3.13
	TAGAP	-0.671183	3.13
	SMAP2	0.594217	3.13
	AC092580.4	5.98345	3.13
	RAB29	-0.665719	3.13
	PALLD	-1.46374	3.13
	EXTL3	-0.627264	3.12
	SSBP2	0.886757	3.11
	MB21D2	1.82805	3.11
	TRBV5-6	3.58245	3.11
	AKTIP	0.639942	3.11
	PIF1	-1.36765	3.11
	GALNT10	-0.540661	3.1
	CBX2	2.66779	3.09
	AK5	2.07858	3.09
	ZFAND3	-0.546833	3.09
	ITGA3	1.0783	3.08
	AC093157.1	0.972424	3.08
	TSPAN33	1.14272	3.07
	LILRP2	-3.03227	3.07
	FP565260.6	-0.759153	3.06
	ZNF512	0.806294	3.05
	PDE4B	1.24969	3.05
	ACTN1-AS1	6.15299	3.05
	GCNT1	-1.03426	3.05
	ARMCX2	1.15924	3.05
	KIF13A	-1.21157	3.04
	TKT	0.589609	3.04
	AC015911.3	-0.734086	3.04
	ATP6V1B2	-0.523417	3.04
	RPL23	0.668757	3.04
	USB1	-0.593262	3.04
	KIF21A	-0.616272	3.03
	PCYT1A	-0.530117	3.03
	TK2	-0.755611	3.03
	FNIP2	-0.545678	3.02
	ARHGEF25	-1.69304	3.02
	SLC5A10	1.42525	3.02
	AC063950.1	-1.02762	3.02
	SULF2	1.9935	3.02
	GP5	2.45418	3.01
	TMEM121	2.13378	3.01
	SEMA3C	3.4281	3.01
	JDP2	4.53778	3
	ECEL1	6.68119	3
	CRTAM	1.09834	2.99
	TRBC2	1.15346	2.99
	AL122020.1	1.60866	2.99
	MAP3K14-AS1	0.678126	2.99
	DSEL	1.36948	2.99
	TRBV5-5	2.93817	2.99
	RPS10	0.772306	2.99
	GET3	-0.550066	2.99
	RPL38	0.757465	2.99
	ADK	0.918438	2.99
	AC005332.2	-1.03664	2.99
	TMEM43	-0.4899	2.98
	EDEM1	0.465346	2.98
	LMO2	3.77952	2.98
	CCNJL	-1.54377	2.98
	SCP2	-0.576777	2.98
	PTPN18	-0.604203	2.98
	FNBP1L	1.77649	2.97
	DTNBP1	-0.645029	2.97
	EAF1	-0.477583	2.97
	PLEKHO2	-0.816862	2.96
	HAVCR2	-1.38327	2.96
	DLG3	-0.623532	2.96
	RASD2	1.63266	2.96
	MAML3	0.952682	2.96
	CD8B	2.87088	2.95
	LOXL1	2.31914	2.95
	TRAJ4	6.21082	2.95
	ETS2	0.7524	2.94
	RIPK4	4.50973	2.94
	GIPR	-0.980448	2.94
	DTX3	-0.698991	2.94
	NAA50	-0.514752	2.94
	RPL5P1	1.43342	2.94
	TRIM58	2.27869	2.94
	TRAJ1	4.72963	2.94
	MX2	0.752809	2.93
	TMEM242	-0.605612	2.93
	RAP1B	-0.573594	2.93
	AL591895.1	0.957158	2.93
	ZNF563	1.42829	2.93
	ZNF532	-0.933616	2.93
	SPATS2	-0.660667	2.92
	PPP4R4	4.79991	2.92
	LINC02648	1.53264	2.91
	AC010186.3	-0.585229	2.91
	NDFIP1	0.908989	2.91
	PLEKHB1	1.65247	2.91
	IFNGR1	-0.548743	2.9
	DENND3	-0.889386	2.9
	IL4I1	2.70403	2.9
	PDK1	0.553118	2.9
	NT5DC3	0.795871	2.9
	HPSE	1.07334	2.9
	AKAP6	3.31172	2.9
	IL2	4.71444	2.9
	LNPEP	-0.411763	2.9
	CMSS1	1.12398	2.9
	NEDD4L	1.41855	2.9
	NADK	-0.646214	2.89
	AP004608.1	-2.40451	2.89
	SAT2	-0.493536	2.89
	BMP6	4.62343	2.89
	SLC6A9	1.73734	2.88
	CRLF2	5.9961	2.88
	RPS20	0.67559	2.88
	TRAV35	3.97364	2.88
	BMP2K	0.89443	2.88
	SATB1-AS1	0.740292	2.88
	ZMYND15	4.4286	2.88
	PLK3	2.16887	2.87
	RASGRP4	3.07186	2.87
	AC138207.8	-1.29574	2.87
	PLIN5	5.47567	2.87
	AC241952.1	0.597122	2.87
	COL9A2	0.835866	2.86
	GAB2	0.908674	2.85
	TBC1D2B	-0.521766	2.85
	TRGC1	-0.778989	2.85
	VPS26B	-0.503656	2.85
	METTL21A	0.676183	2.85
	TRBV11-3	6.20819	2.85
	KDSR	0.82659	2.85
	RAPGEF6	0.840922	2.85
	SNHG5	0.68296	2.84
	CTRC	-1.09621	2.84
	SYNGAP1	0.703274	2.84
	TNS1	4.47018	2.84
	EPS8	1.09751	2.84
	TCAF2	0.572314	2.84
	ZP1	4.46066	2.83
	TRBJ1-3	1.07857	2.83
	TRGV9	-1.03097	2.83
	FAM118A	0.672754	2.83
	TRIP6	1.21397	2.83
	FBL	0.66072	2.82
	CD72	-1.02945	2.82
	TRAV10	4.13728	2.82
	LEXM	-1.82224	2.82
	MR1	-0.54119	2.82
	MAD2L2	-0.594531	2.81
	ALOX15P1	2.63873	2.81
	KCNK5	4.66372	2.81
	C12orf57	1.09977	2.81
	TRDD3	-2.14594	2.81
	RPL7P9	0.961983	2.81
	GAREM2	-1.01983	2.8
	HDDC2	-0.706738	2.8
	TP53I13	-0.569513	2.79
	HRH2	2.85544	2.79
	PI16	2.72988	2.79
	AC016739.1	1.16387	2.79
	SDC4	1.68042	2.79
	PARD3	3.02754	2.79
	SMAD7	-0.934561	2.79
	ABCE1	0.525483	2.79
	RNF144B	1.73034	2.78
	GRB10	4.31949	2.78
	TTC24	1.48104	2.77
	C12orf66	0.997786	2.76
	DAPK3	-0.5922	2.76
	IGKV3-20	9.25788	2.76
	TSHZ2	3.67481	2.75
	AC092645.1	4.91316	2.75
	CDKN2B-AS1	-1.27431	2.75
	ALKBH7	0.694863	2.75
	ATIC	0.753139	2.75
	RAB3IP	1.03201	2.75
	GPX1	1.30036	2.74
	KCNA2	3.56138	2.74
	ZNF890P	3.2195	2.74
	PLEKHM1	-0.49388	2.74
	RHOH	0.831289	2.74
	IGHD	8.94567	2.73
	CCL20	3.88061	2.73
	AC008750.6	-2.71748	2.73
	AFAP1L1	2.32356	2.73
	FBXO32	-0.492763	2.73
	TNR	-2.35331	2.72
	SH3BP2	-0.53719	2.72
	ST3GAL4	-1.30214	2.72
	ESD	0.716016	2.72
	LTB4R	-0.778123	2.72
	RPL27A	0.58568	2.72
	IARS1	0.5243	2.71
	CDK20	0.977547	2.71
	SHE	4.1314	2.71
	OR10AH1P	2.59007	2.71
	LINC01505	-2.95967	2.71
	AC010260.1	4.18496	2.71
	PRSS30P	-1.31658	2.69
	NUF2	-0.973894	2.69
	AC015911.7	-0.791966	2.69
	MID1IP1	1.00616	2.69
	SIRT2	-0.917691	2.69
	MTERF2	-0.780705	2.68
	CLN5	0.703464	2.68
	COL18A1	1.22081	2.68
	BEND5	1.21849	2.68
	COL4A3	1.7385	2.68
	DRAXIN	-1.48165	2.68
	GNG4	6.58944	2.68
	CTSD	-1.18595	2.68
	PAM	-0.981418	2.68
	PPARGC1B	1.19963	2.68
	TBC1D19	-0.911462	2.67
	TJP3	1.80691	2.67
	AC104794.3	-0.818828	2.67
	AHRR	2.61882	2.67
	TFEB	-0.791463	2.66
	TRAK2	0.503622	2.66
	ZNF703	1.53933	2.66
	TTC22	-0.743374	2.66
	ACAA2	-0.532162	2.66
	PRKCA	1.16155	2.66
	PRKAR2B	1.71442	2.66
	LONRF2	3.47372	2.65
	TNFRSF10B	0.64154	2.65
	PIM2	0.761443	2.65
	C11orf1	0.948543	2.64
	NPBWR1	5.64491	2.64
	LSP1	-0.489519	2.64
	MCF2L2	1.24545	2.64
	FAM241A	1.11817	2.64
	ZNF626	-0.728171	2.64
	TLR4	3.24662	2.64
	CILK1	-0.54799	2.63
	RPL37	0.653365	2.63
	TRGV5	1.82979	2.63
	STOX2	5.68338	2.63
	ZNF704	1.58597	2.62
	EPHX4	-1.58227	2.62
	FHAD1	-1.4203	2.62
	KCNQ3	5.23172	2.62
	LYST	-0.461583	2.62
	ESYT2	-0.666594	2.62
	SGSM2	0.512412	2.61
	AL035696.4	6.12039	2.61
	AC016582.3	4.78795	2.61
	WDR41	-0.648142	2.61
	CALCOCO1	-0.502202	2.61
	PROSER2	2.66647	2.61
	FKBP1A	0.502714	2.6
	SPN	-0.494721	2.6
	TNFRSF13C	4.31902	2.6
	HOXB2	-0.562907	2.6
	TREML1	3.62816	2.6
	TUT7	-0.464238	2.59
	SVIL	0.810249	2.59
	MAP9	0.589739	2.59
	RPS3	0.597803	2.59
	TRPC1	2.20694	2.59
	ABCC1	0.770683	2.59
	PTK2B	-0.639693	2.58
	TRAF3IP2	0.59125	2.58
	UHMK1	-0.421224	2.58
	LGR6	-1.4209	2.58
	NCKAP1	-0.90228	2.58
	KDM6B	0.865193	2.58
	FKBP10	-1.73528	2.57
	PLEKHM3	-0.567902	2.57
	GALC	-0.52782	2.57
	CASC15	2.68452	2.57
	USP53	0.682306	2.57
	GNAI1	1.84956	2.57
	OSBPL7	-0.850089	2.57
	GTF3A	0.651132	2.56
	HMGB2	-0.49727	2.56
	AC097369.2	2.57996	2.55
	CNN2	0.971024	2.55
	HHAT	2.48809	2.55
	SHF	1.39517	2.55
	SLC22A23	1.75904	2.54
	OGA	-0.419498	2.54
	AC091153.1	1.55212	2.54
	GOLGA6L9	0.762128	2.54
	MTM1	0.982125	2.54
	TRAJ6	5.32624	2.53
	CRISPLD2	3.56547	2.53
	SULT1A1	1.01257	2.53
	PLAC8	-0.469684	2.53
	CYTH3	-0.932408	2.53
	PIK3R3	-0.952349	2.53
	SPATS2L	0.873673	2.52
	DCTN3	-0.514654	2.52
	GPR183	0.897148	2.52
	KAT2B	-0.436648	2.52
	EML2	-0.442455	2.52
	SH3BP5	-0.999118	2.52
	FCRL1	3.14875	2.52
	RBM20	3.58407	2.52
	C17orf58	-1.10006	2.52
	MVD	-0.592514	2.51
	AKNA	-0.627165	2.51
	TNFSF11	1.79938	2.51
	SSH1	-0.573809	2.51
	RAB32	1.87867	2.5
	RPL4P4	1.19837	2.5
	GPRIN3	-0.702704	2.5
	RPS15A	0.567744	2.49
	ARAP1-AS2	-1.08002	2.49
	URB1	0.72245	2.49
	DLL1	0.997606	2.49
	FBLN7	3.1437	2.48
	TMEM91	-0.746624	2.47
	LINC01278	-0.574511	2.47
	PLCB1	-1.15586	2.47
	RPL21	0.639118	2.47
	CDH1	3.0342	2.47
	EMP1	2.55652	2.47
	ITGB7	0.490983	2.47
	IL32	0.690436	2.47
	LAMA2	-1.79494	2.46
	CASK	0.978756	2.46
	ARHGAP26	-0.660914	2.46
	ACTN4	-0.631738	2.46
	NBEAL2	-0.78477	2.46
	GOLGA8R	-1.25302	2.46
	SEMA4A	2.37328	2.46
	PYCR1	2.23652	2.46
	CXCR2P1	4.55848	2.45
	CYSLTR1	1.40264	2.45
	BEGAIN	4.51936	2.45
	RPL35A	0.648572	2.44
	MEST	2.19398	2.44
	LINC01259	1.84723	2.44
	SH2D2A	-0.867722	2.44
	OAS3	0.901532	2.44
	ACTN3	-2.15498	2.44
	HSF5	1.41079	2.44
	EGFL7	3.6673	2.43
	ADM	2.40047	2.43
	GRK5	0.659526	2.43
	AC006960.2	-2.44833	2.43
	RFX2	1.31112	2.43
	IL1R1	3.08507	2.43
	TRAV13-2	2.66354	2.42
	DNAH10OS	-0.945225	2.42
	PLEKHM1P1	-0.426957	2.42
	TPT1P9	1.15748	2.42
	IRF6	-1.15725	2.42
	BLOC1S3	-0.491746	2.42
	TNFRSF1A	-0.540617	2.42
	CXCL2	4.83201	2.42
	KRT18	3.18283	2.42
	ZC2HC1A	2.39901	2.42
	EDA	2.93173	2.41
	SETD3	-0.531304	2.4
	WIPI1	-0.590997	2.4
	PTPN22	-0.825864	2.4
	AL162586.1	0.734257	2.4
	PEG3	5.80544	2.4
	RASGRF2	0.769453	2.4
	POLR3E	0.494965	2.4
	ZBTB44	-0.483576	2.4
	CPNE5	4.02232	2.4
	SAMD4A	2.81941	2.4
	CDK14	5.65539	2.39
	AC009495.3	-1.29918	2.39
	RPL37A	0.54069	2.39
	AC005912.1	0.757529	2.39
	ITGAL	-0.861009	2.39
	EMBP1	1.18698	2.39
	ADAM10	-0.474876	2.39
	CLSTN3	-0.652644	2.39
	TSPYL2	0.727721	2.39
	CCNI2	2.26066	2.39
	TSHZ3	-1.89018	2.38
	EFNA1	2.0327	2.38
	TRIM3	-0.671335	2.38
	TRIM69	0.701864	2.38
	NCF2	1.85824	2.38
	MAP3K21	1.86697	2.38
	TGFB1I1	2.27586	2.38
	RTKN	-1.25327	2.38
	ENO2	0.825167	2.38
	AGTPBP1	-0.571352	2.37
	YPEL4	0.653477	2.37
	LAT	0.751887	2.37
	ITPRID2	0.431514	2.37
	FBXL19-AS1	-0.670888	2.37
	PDE1B	-0.526732	2.37
	FAR1	-0.43612	2.37
	CAVIN1	5.01571	2.37
	PTGER3	3.16542	2.37
	RAPH1	2.28546	2.37
	APOL1	-0.900983	2.37
	HOXB3	-0.947407	2.36
	RABIF	-0.501574	2.36
	DYRK3	3.26244	2.36
	CPEB1	4.24715	2.36
	DENND2D	-0.620503	2.35
	KIF7	-1.0853	2.35
	AGTRAP	-1.07911	2.35
	ARHGEF35-AS1	2.22906	2.35
	TRBV6-5	4.54873	2.35
	CSF1	3.19422	2.35
	AIG1	1.10103	2.35
	AC012368.1	3.76541	2.34
	AL844892.2	5.35792	2.34
	ST8SIA6-AS1	-1.38348	2.34
	UEVLD	-0.88582	2.34
	AP000802.1	-5.34093	2.34
	AC004263.2	-0.488826	2.34
	CHD7	0.521037	2.34
	AGRN	0.804159	2.34
	RNF213	-0.488943	2.33
	LIMS2	4.58093	2.33
	MXRA7	-0.722625	2.33
	AC068580.1	-1.45179	2.33
	AC138207.3	-3.48257	2.33
	AL137002.2	-1.5889	2.33
	AL359962.3	-0.972348	2.33
	CDHR3	-0.945893	2.33
	ACBD5	-0.589962	2.33
	MARVELD2	2.22766	2.33
	CEP250	-0.552006	2.33
	LMTK3	1.56236	2.33
	CDC42EP3	-0.507164	2.32
	EGR3	1.70923	2.32
	ADTRP	3.76109	2.32
	GLCCI1	-0.660079	2.32
	TUBA4A	0.598075	2.32
	PCED1B-AS1	-0.553383	2.32
	NFKBIB	-0.652245	2.31
	PORCN	-0.490465	2.31
	PMEL	1.75504	2.31
	NUDCD1	0.621692	2.31
	RPS27A	0.559299	2.31
	RPS28	0.699085	2.31
	PEAR1	4.29388	2.31
	AC100861.1	1.835	2.31
	RPS6KA6	3.79909	2.31
	BUD31	-0.505723	2.3
	CCDC65	-0.801463	2.3
	TRAV36DV7	3.34081	2.3
	CXCL8	7.59752	2.3
	TRAPPC10	-0.618915	2.3
	MORC4	0.697166	2.3
	AP000553.9	-1.51458	2.3
	PDP2	-1.01944	2.29
	RPS29	0.664763	2.29
	NAT10	0.486203	2.29
	NFATC3	-0.542909	2.29
	EEF1A1P14	2.66812	2.29
	LANCL3	-1.23575	2.29
	CHIC2	-0.526221	2.28
	POLD2	0.56682	2.28
	GSPT1	0.757764	2.28
	NCK2	0.837184	2.28
	EPHX1	0.607438	2.28
	NKRF	0.530855	2.28
	AC068580.3	-1.31098	2.28
	PSD3	4.10709	2.28
	HSPD1P11	-1.71486	2.28
	PUS7	0.867454	2.28
	IGLC2	10.2107	2.28
	INPP5A	0.639888	2.28
	HS1BP3	-0.555114	2.28
	ZBTB37	-0.538366	2.27
	RPL21P16	1.55142	2.27
	SERPINB6	-0.461627	2.27
	TRAF4	0.859953	2.27
	CNIH1	0.484121	2.27
	TRBJ2-3	-0.567761	2.27
	PIAS4	-0.460571	2.27
	RINL	-0.515234	2.27
	CYP1A1	2.07732	2.27
	COBL	3.17012	2.26
	USP43	-1.40352	2.26
	AL121935.2	5.15618	2.26
	GSTM3	1.01318	2.26
	MT1E	5.23052	2.26
	UXS1	0.778756	2.25
	GPA33	1.7396	2.25
	RPP40	1.36049	2.25
	WDTC1	-0.495893	2.25
	LINS1	0.529665	2.25
	MYCN	4.16015	2.25
	ABHD15	-0.596894	2.25
	HNRNPLL	0.628796	2.25
	PKIA-AS1	4.72867	2.25
	AHCY	0.823599	2.25
	RPS19	0.56899	2.24
	AKR1C7P	-1.18544	2.24
	MIR3142HG	1.31558	2.24
	NPM1	0.558491	2.24
	TDP1	0.480737	2.23
	UBE2E3	-0.532649	2.23
	TGM2	4.51794	2.23
	TPSB2	4.41019	2.23
	RPS25	0.63788	2.23
	HENMT1	-0.639325	2.22
	ULK2	-0.495357	2.22
	IFNG	-1.2418	2.22
	SMCHD1	0.711084	2.22
	BTK	2.46681	2.22
	TRAJ13	5.33317	2.21
	GPX4	0.433475	2.21
	RPL35	0.592026	2.21
	U91328.1	-0.677073	2.21
	AC010343.1	1.4637	2.21
	TMEM171	-1.97176	2.21
	R3HCC1	-0.465514	2.21
	TRAV9-2	3.65108	2.21
	CPEB4	-0.57236	2.2
	DIAPH1	-0.478967	2.2
	RASA4CP	1.17287	2.2
	TTC16	-0.927283	2.2
	ITGB8	4.7602	2.19
	L1CAM	1.7487	2.19
	MDS2	4.81073	2.19
	ATG4D	-0.459388	2.19
	ADAMTS1	-1.48675	2.19
	ATP6V1H	-0.443585	2.19
	IKZF3	-0.511316	2.18
	MTR	0.434754	2.18
	CCR8	2.90669	2.18
	TRAV30	3.73711	2.18
	TNFRSF10A-AS1	2.0065	2.17
	ARRDC2	0.754926	2.17
	ACOT7	-0.802834	2.17
	PPP1R15A	0.740052	2.17
	SFXN2	0.846883	2.16
	TFPI	3.21248	2.16
	ENC1	-0.999976	2.16
	SLC35B1	-0.452355	2.16
	RNF144A-AS1	2.03541	2.16
	FHIT	1.26575	2.16
	EPS8L1	-0.986245	2.16
	BIN2	-0.647059	2.16
	CMTR2	-0.59309	2.16
	SECISBP2L	-0.493248	2.16
	PLD6	1.06594	2.16
	TMEM59	-0.361608	2.15
	MYEF2	0.807349	2.15
	VDR	1.18127	2.15
	SLC18A2	2.41231	2.15
	SGPP2	1.17839	2.15
	RNF213-AS1	-0.531964	2.15
	AC092135.3	2.68734	2.15
	TRAV38-1	3.64809	2.15
	NABP1	0.576481	2.15
	PCBP3	2.63581	2.15
	GSE1	-0.54862	2.15
	NOS3	2.6751	2.15
	AC116366.1	-0.42801	2.14
	TMCC2	1.00385	2.14
	A2M	-1.02243	2.14
	CRB3	1.64168	2.14
	GPRASP1	0.998736	2.14
	RPL12P4	0.945081	2.14
	KCNA3	1.16066	2.13
	STK17B	0.455203	2.13
	SLC2A5	4.47534	2.13
	RPL4P1	3.74146	2.13
	ABHD4	-0.74615	2.12
	TMEM135	-0.498864	2.12
	TTF2	0.696419	2.12
	PKIB	4.5127	2.12
	ADCY6	3.02776	2.12
	AL157935.1	1.77463	2.11
	RNF144A	0.631934	2.11
	TSPOAP1	-0.876504	2.11
	AC140125.2	4.96194	2.11
	LPP	-0.565149	2.11
	CELSR1	-0.759158	2.11
	BIK	1.73192	2.11
	ARPC2	-0.379252	2.11
	CTLA4	2.26395	2.11
	ABCB5	4.85671	2.11
	PPP1R18	-0.40781	2.1
	NDUFA4L2	2.71403	2.1
	NPTN	-0.394731	2.1
	CYGB	1.98524	2.1
	NOP58	0.467747	2.1
	CAD	0.857436	2.1
	AP003170.3	-2.60906	2.1
	KIAA2026	-0.412353	2.1
	CNST	0.427161	2.1
	PHPT1	-0.715802	2.1
	MYBBP1A	0.670392	2.1
	IFT52	-0.590131	2.1
	RPS6KA1	-0.667917	2.09
	TTLL2	3.23517	2.09
	MSL3	0.618687	2.09
	MS4A1	1.21248	2.09
	SOD2	0.525444	2.09
	MS4A2	5.85098	2.09
	SESN1	-0.609289	2.08
	HNRNPA1P21	2.8013	2.07
	HEXA	-0.622257	2.07
	CC2D1A	-0.438585	2.07
	EML5	1.29472	2.07
	JAKMIP2	-0.923535	2.07
	RPL12P18	4.10168	2.07
	COX7C	0.469964	2.07
	EIF3M	0.381181	2.07
	TRAV24	4.07159	2.07
	DNPH1	1.63944	2.06
	TFRC	0.680087	2.06
	TRAJ45	3.1181	2.06
	WDFY1	-0.41483	2.06
	PRR5	-0.610102	2.06
	AL031846.1	-1.20818	2.06
	AL731702.1	2.69084	2.06
	SCAMP4	-0.478354	2.06
	NECAP2	0.452962	2.06
	POU5F1B	2.16129	2.06
	PHLDB3	0.928413	2.06
	CYP1B1	1.87783	2.06
	CD58	-0.727397	2.06
	BPNT2	-0.469804	2.06
	IL12RB1	-0.732035	2.05
	RPS2P36	-1.59852	2.05
	ARHGEF5	1.37705	2.05
	CFP	1.59897	2.05
	PCGF3	-0.446603	2.05
	AC005332.7	-1.02905	2.05
	GLT1D1	-2.02259	2.05
	AC020907.4	1.21704	2.04
	SNX20	-0.469977	2.04
	FCGRT	1.22746	2.04
	ITGB2	-1.06324	2.04
	UBA52	0.512375	2.04
	HSPH1	0.948691	2.04
	ZBTB46	1.35579	2.04
	PDE4DIP	0.487022	2.04
	LINC01089	0.699536	2.04
	CLASP1	-0.433505	2.04
	IMPDH2	0.419809	2.03
	TRAF6	-0.512192	2.03
	ARHGAP6	3.44279	2.03
	PEAK1	-0.772953	2.03
	MESP1	-1.92962	2.03
	MET	5.04681	2.03
	ADCY4	-0.794483	2.03
	KLHL24	-0.466768	2.03
	AL022326.2	-2.43822	2.03
	TBPL1	-0.475408	2.02
	COX4I1	0.419571	2.02
	ARHGEF40	1.87385	2.02
	PDZD8	-0.550229	2.02
	TLR5	1.93794	2.02
	ATP6V1D	-0.476701	2.02
	AL355581.1	-0.898757	2.02
	VSIG4	3.1804	2.02
	PNPLA7	1.06852	2.02
	AC034236.1	1.36912	2.02
	FUT8	0.631286	2.02
	FSTL1	1.84405	2.02
	SSTR3	2.19903	2.02
	LINC01948	2.16958	2.01
	THBS4	2.1989	2.01
	AC138207.4	-1.40603	2.01
	TUBB2A	1.44156	2.01
	FAM171A1	2.01338	2.01
	PEX11A	-1.11378	2.01
	SIRPA	3.72349	2.01
	PLEKHG1	1.91302	2.01
	POU1F1	3.91766	2.01
	SCARB1	1.02174	2.01
	ESPNP	4.60831	2.01
	MIEN1	-0.553177	2.01
	TBC1D8	0.91265	2
	WDR81	-0.459687	2
	ZBTB25	0.45967	2
	KISS1R	2.98614	2
	NCAM1-AS1	-1.89718	2
	EEF1A1P6	0.978609	2
	GNB5	0.650781	2
	CNRIP1	3.09519	2
	PIM3	0.552495	2
	DCBLD2	1.06854	1.99
	RPL37P2	1.15295	1.99
	LUZP1	-0.623075	1.99
	PFAS	0.69415	1.99
	MXD4	-0.704589	1.99
	AC000403.1	5.17993	1.99
	PAFAH1B3	0.974848	1.98
	TDRG1	-3.98852	1.98
	TRBV10-2	3.63798	1.98
	TRMT1	0.652431	1.98
	FKBP11	-0.581588	1.98
	UBN1	-0.413992	1.98
	ARHGAP27	-0.377482	1.98
	KLRG1	-0.659812	1.98
	SP6	2.66903	1.98
	MALT1	0.373742	1.98
	SLC25A37	0.52144	1.98
	SCGB3A1	5.63519	1.97
	SLFN14	-0.69197	1.97
	TRH	4.0896	1.97
	ADM2	0.972202	1.97
	APH1B	0.848137	1.97
	GNL3	0.466577	1.97
	PTPRD	3.46954	1.97
	NEK6	-0.578197	1.96
	CCL4L2	-1.01227	1.96
	ARAP1	-0.713063	1.96
	HCG11	-0.514702	1.96
	TBC1D20	-0.506048	1.96
	GPATCH11	-0.389961	1.96
	ALS2CL	2.98017	1.96
	MARCKS	6.48936	1.96
	GFI1B	2.84094	1.96
	HRH1	4.76556	1.96
	LINC01238	1.30658	1.96
	CHML	0.727082	1.95
	CD2AP	0.564577	1.95
	ISG20	0.56916	1.95
	PARP15	-0.689143	1.95
	PPFIBP2	1.16158	1.95
	AC004865.2	-1.05793	1.95
	CXCL16	2.50708	1.95
	GRK2	-0.352776	1.95
	UMODL1	3.70712	1.95
[truncated: 19,816 more rows]

## Sheet: Fig.1D
	GZMB			Eomes			TBX21
	Anergic	Responsive		Anergic	Responsive		Anergic	Responsive
Donor1	10.3523	12.3992		12.262	13.1946		12.262	13.1946
Donor2	9.405	10.9494		11.8977	13.263		11.8977	13.263
Donor3	9.5644	11.6436		12.2886	13.0451		12.2886	13.0451
Donor4	10.629	13.9649		9.32122	11.088		9.32122	11.088

## Sheet: Fig.1E
	PLCG1			PLCG2			PRKCQ			CBL			MAPK1
	Anergic	Responsive		Anergic	Responsive		Anergic	Responsive		Anergic	Responsive		Anergic	Responsive
Donor1	13.2099	12.781		11.3882	12.6129		11.8933	11.7622		12.7283	12.3225		13.7268	14.1983
Donor2	13.2982	12.703		10.9796	12.4516		11.6022	11.017		12.7014	12.5934		13.5047	14.4818
Donor3	13.2748	12.8642		11.2037	12.366		11.5503	11.1132		12.718	12.4643		13.514	14.2411
Donor4	13.6938	13.1393		10.6679	13.0097		10.16	9.85065		11.6761	11.2307		12.2933	13.2456
