# Supplementary material for: Dysfunctional natural killer cells can be reprogrammed to regain anti-tumor activity
Source: EMBO J. 2024 Apr 18;43(13):2552–81. doi: 10.1038/s44318-024-00094-5 (PMC11217363; doi:10.1038/s44318-024-00094-5)
Supplement: Supplementary file 3 — Source data Fig. 2 [file 44318_2024_94_MOESM3_ESM.zip]

Archive with 6 entries (5 files):
- Figure 2/Blot uncut images/
- Figure 2/Blot uncut images/DGKa.jpg
- Figure 2/Blot uncut images/Egr2 10 min.jpg
- Figure 2/Blot uncut images/GAPDH 1 min 21.12.16.tif
- Figure 2/Representative blot - Fig. 2I.pptx
- Figure 2/SD_2A-2I.xlsx
