# Supplementary material for: Dysfunctional natural killer cells can be reprogrammed to regain anti-tumor activity
Source: EMBO J. 2024 Apr 18;43(13):2552–81. doi: 10.1038/s44318-024-00094-5 (PMC11217363; doi:10.1038/s44318-024-00094-5)
Supplement: Supplementary file 3 — Source data Fig. 2 [file 44318_2024_94_MOESM3_ESM.zip › Figure 2/SD_2A-2I.xlsx]

## Sheet: Fig.2A
	CD16								NCR1 (NKp46)
		Anergic	Responsive							Anergic	Responsive
Transcript level	Donor1	10.7687	12.4231					Transcript level	Donor1	9.88033	11.0019
	Donor2	11.4631	13.4547						Donor2	9.80868	11.3578
	Donor3	11.0956	12.7975						Donor3	9.86883	11.4386
	Donor4	9.00594	11.7317						Donor4	6.62097	9.80405
	CD16								NCR1 (NKp46)
		Anergic	Responsive							Anergic	Responsive
Protein level - MFI	1	1	2.05085					Protein level - MFI	1	1	1.41379
	2	1	2.09009						2	1	1.61667
	3	1	2.26016						3	1	1.50943
	CD16								NCR1 (NKp46)
		Anergic	Responsive							Anergic	Responsive
Raw MFI	1	258	529					Raw MFI	1	197	279
	2	253	530						2	202	327
	3	280	633						3	189	285
	CD16								NCR1 (NKp46)
		Anergic	Responsive							Anergic	Responsive
CD16% pNK	1	14	39.8					CD16% pNK	1	9.99	21.2
	2	13.3	39.2						2	10.1	19.3
	3	14.7	43.8						3	5.53	33.3

## Sheet: Fig.2B
	DNAM-1				2B4				CD160
		Anergic	Responsive			Anergic	Responsive			Anergic	Responsive
	Donor1	10.2609	12.026		Donor1	11.5746	12.3753		Donor1	8.20059	10.1781
	Donor2	10.4728	11.4199		Donor2	10.4679	12.3302		Donor2	8.55744	9.2878
	Donor3	10.6907	12.4657		Donor3	10.8869	12.2602		Donor3	8.54096	9.17179
	Donor4	10.8017	12.5578		Donor4	8.99985	11.6755		Donor4	7.70627	9.90212
	DNAM-1				2B4				CD160
	n	Anergic	Responsive		n	Anergic	Responsive		n	Anergic	Responsive
	1	1	3.55229		1	1	1.94375		1	1	1.37008
	2	1	1.94625		2	1	2.03328		2	1	1.40313
	3	1	2.66088		3	1	1.38591		3	1	1.89866
	DNAM-1				2B4				CD160
	n	Anergic	Responsive		n	Anergic	Responsive		n	Anergic	Responsive
	1	545	1936		1	1529	2972		1	889	1218
	2	432	841		2	1322	2688		2	1022	1434
	3	634	1687		3	1788	2478		3	671	1274
	DNAM-1				2B4				CD160
	n	Anergic	Responsive		n	Anergic	Responsive		n	Anergic	Responsive
	1	10.6	57.9		1	20.2	54.8		1	48.3	66.6
	2	11.3	49.4		2	23.1	49.3		2	37.3	62.1
	3	13.2	61.3		3	18.2	59.5		3	33.3	69.3

## Sheet: Fig.2C
		PDCD1			HAVCR2			TIGIT
	Donor	Anergic	Responsive		Anergic	Responsive		Anergic	Responsive
	1	7.48414	5.48976		9.73391	9.8299		9.08187	10.2206
	2	6.09582	3.50431		7.39741	8.51707		9.80258	11.0654
	3	6.91947	3.30487		7.83624	9.60776		10.0923	10.434
	4	9.31632	4.58841		8.89221	11.4181		7.77918	9.5332
		PDCD1			HAVCR2			TIGIT
	n	Anergic	Responsive		Anergic	Responsive		Anergic	Responsive
	1	2.95	1		0.66	1		0.281304	1
	2	1.789	1		0.909	1		0.458106	1
	3	1.6	1		0.343013	1		0.969697	1
	4	5.92857	1		0.898221	1		0.291614	1
	5	9.55556	1		0.2566	1		0.14524	1
	6	12.5455	1		0.125516	1
		PDCD1			HAVCR2			TIGIT
	n	Anergic	Responsive		Anergic	Responsive		Anergic	Responsive
	1	77	26.1		739	1127.9		129.4	460
	2	134	74.9		361.7	397.026		924	2017
	3	96	60		756	2204		544	663.66
	4	249	42		1262	1405		459	1574
	5	430	45		243	947		209	1439
	6	414	33		210	1671.18
		PDCD1			HAVCR2			TIGIT
	n	Anergic	Responsive		Anergic	Responsive		Anergic	Responsive
	1	19.1	7.17		6.68	37.5		8.33	42.3
	2	19.6	7.31		32.2	45.8		16.9	30.3
	3	12.8	3.53		36.5	48.3		13.9	28.5
	4	18.4	6.9		21.1	67		21.6	59.4
	5	10.9	6.6		19.3	48		24.1	62.7
	6	29.5	4.44		28.4	44.8

## Sheet: Fig. 2D
		SYMBOL	TITLE	RANK IN GENE LIST	RANK METRIC SCORE	RUNNING ES	CORE ENRICHMENT
	1	SLC9A9-AS2	SLC9A9 antisense RNA 2 [Source:HGNC Symbol;Acc:HGNC:40929]	14	2.336	0.0055	Yes
	2	IGSF9B	immunoglobulin superfamily member 9B [Source:HGNC Symbol;Acc:HGNC:32326]	20	2.111	0.0108	Yes
	3	LDB2	LIM domain binding 2 [Source:HGNC Symbol;Acc:HGNC:6533]	37	1.888	0.015	Yes
	4	PI16	peptidase inhibitor 16 [Source:HGNC Symbol;Acc:HGNC:21245]	38	1.874	0.02	Yes
	5	PPBP	pro-platelet basic protein [Source:HGNC Symbol;Acc:HGNC:9240]	54	1.728	0.0238	Yes
	6	DAB2	DAB adaptor protein 2 [Source:HGNC Symbol;Acc:HGNC:2662]	70	1.631	0.0274	Yes
	7	SIGLEC7	sialic acid binding Ig like lectin 7 [Source:HGNC Symbol;Acc:HGNC:10876]	87	1.556	0.0307	Yes
	8	CCNJL	cyclin J like [Source:HGNC Symbol;Acc:HGNC:25876]	90	1.551	0.0347	Yes
	9	EPHB4	EPH receptor B4 [Source:HGNC Symbol;Acc:HGNC:3395]	96	1.519	0.0385	Yes
	10	INF2	inverted formin 2 [Source:HGNC Symbol;Acc:HGNC:23791]	107	1.49	0.0419	Yes
	11	KIR3DL1	killer cell immunoglobulin like receptor, three Ig domains and long cytoplasmic tail 1 [Source:HGNC Symbol;Acc:HGNC:6338]	110	1.481	0.0457	Yes
	12	FAT4	FAT atypical cadherin 4 [Source:HGNC Symbol;Acc:HGNC:23109]	123	1.431	0.0489	Yes
	13	IGHM	immunoglobulin heavy constant mu [Source:HGNC Symbol;Acc:HGNC:5541]	132	1.409	0.0522	Yes
	14	LAMA2	laminin subunit alpha 2 [Source:HGNC Symbol;Acc:HGNC:6482]	134	1.408	0.0559	Yes
	15	PDZD4	PDZ domain containing 4 [Source:HGNC Symbol;Acc:HGNC:21167]	152	1.37	0.0587	Yes
	16	B3GNT7	UDP-GlcNAc:betaGal beta-1,3-N-acetylglucosaminyltransferase 7 [Source:HGNC Symbol;Acc:HGNC:18811]	164	1.343	0.0617	Yes
	17	OPRL1	opioid related nociceptin receptor 1 [Source:HGNC Symbol;Acc:HGNC:8155]	184	1.313	0.0642	Yes
	18	RNF165	ring finger protein 165 [Source:HGNC Symbol;Acc:HGNC:31696]	194	1.298	0.0672	Yes
	19	CD38	CD38 molecule [Source:HGNC Symbol;Acc:HGNC:1667]	201	1.293	0.0703	Yes
	20	IGFBP7	insulin like growth factor binding protein 7 [Source:HGNC Symbol;Acc:HGNC:5476]	209	1.281	0.0733	Yes
	21	MGAM	maltase-glucoamylase [Source:HGNC Symbol;Acc:HGNC:7043]	212	1.277	0.0766	Yes
	22	SH2D1B	SH2 domain containing 1B [Source:HGNC Symbol;Acc:HGNC:30416]	245	1.225	0.0783	Yes
	23	RHOBTB3	Rho related BTB domain containing 3 [Source:HGNC Symbol;Acc:HGNC:18757]	258	1.206	0.0808	Yes
	24	IGKC	immunoglobulin kappa constant [Source:HGNC Symbol;Acc:HGNC:5716]	274	1.187	0.0832	Yes
	25	CEBPD	CCAAT enhancer binding protein delta [Source:HGNC Symbol;Acc:HGNC:1835]	304	1.141	0.0848	Yes
	26	FKBP10	FKBP prolyl isomerase 10 [Source:HGNC Symbol;Acc:HGNC:18169]	317	1.133	0.0872	Yes
	27	YPEL1	yippee like 1 [Source:HGNC Symbol;Acc:HGNC:12845]	324	1.128	0.0899	Yes
	28	MGAM2	maltase-glucoamylase 2 (putative) [Source:HGNC Symbol;Acc:HGNC:28101]	325	1.128	0.0928	Yes
	29	PIK3CD-AS2	PIK3CD antisense RNA 2 [Source:HGNC Symbol;Acc:HGNC:51334]	368	1.084	0.0936	Yes
	30	IL18RAP	interleukin 18 receptor accessory protein [Source:HGNC Symbol;Acc:HGNC:5989]	375	1.081	0.0961	Yes
	31	ANO5	anoctamin 5 [Source:HGNC Symbol;Acc:HGNC:27337]	398	1.069	0.0979	Yes
	32	PRICKLE2	prickle planar cell polarity protein 2 [Source:HGNC Symbol;Acc:HGNC:20340]	404	1.064	0.1004	Yes
	33	SIGLEC9	sialic acid binding Ig like lectin 9 [Source:HGNC Symbol;Acc:HGNC:10878]	416	1.053	0.1027	Yes
	34	FAM9B	family with sequence similarity 9 member B [Source:HGNC Symbol;Acc:HGNC:18404]	419	1.051	0.1053	Yes
	35	CYBRD1	cytochrome b reductase 1 [Source:HGNC Symbol;Acc:HGNC:20797]	435	1.043	0.1073	Yes
	36	NMUR1	neuromedin U receptor 1 [Source:HGNC Symbol;Acc:HGNC:4518]	450	1.033	0.1094	Yes
	37	LINC00299	long intergenic non-protein coding RNA 299 [Source:HGNC Symbol;Acc:HGNC:27940]	451	1.031	0.1121	Yes
	38	MCF2L	MCF.2 cell line derived transforming sequence like [Source:HGNC Symbol;Acc:HGNC:14576]	483	1.009	0.1132	Yes
	39	SLC40A1	solute carrier family 40 member 1 [Source:HGNC Symbol;Acc:HGNC:10909]	505	0.993	0.1148	Yes
	40	FGFBP1	fibroblast growth factor binding protein 1 [Source:HGNC Symbol;Acc:HGNC:19695]	537	0.979	0.1158	Yes
	41	HSPA8P3	heat shock protein family A (Hsp70) member 8 pseudogene 3 [Source:HGNC Symbol;Acc:HGNC:44918]	547	0.973	0.1179	Yes
	42	GCSAML	germinal center associated signaling and motility like [Source:HGNC Symbol;Acc:HGNC:29583]	549	0.972	0.1204	Yes
	43	HSPD1P11	heat shock protein family D (Hsp60) member 1 pseudogene 11 [Source:HGNC Symbol;Acc:HGNC:35142]	550	0.972	0.123	Yes
	44	BEX3	brain expressed X-linked 3 [Source:HGNC Symbol;Acc:HGNC:13388]	568	0.962	0.1247	Yes
	45	PTPRG	protein tyrosine phosphatase receptor type G [Source:HGNC Symbol;Acc:HGNC:9671]	592	0.948	0.126	Yes
	46	PCDH1	protocadherin 1 [Source:HGNC Symbol;Acc:HGNC:8655]	618	0.937	0.1272	Yes
	47	FAM241B	family with sequence similarity 241 member B [Source:HGNC Symbol;Acc:HGNC:23519]	620	0.937	0.1297	Yes
	48	ADAMTS1	ADAM metallopeptidase with thrombospondin type 1 motif 1 [Source:HGNC Symbol;Acc:HGNC:217]	679	0.909	0.1291	Yes
	49	IL18	interleukin 18 [Source:HGNC Symbol;Acc:HGNC:5986]	695	0.902	0.1308	Yes
	50	HMGB3P32	high mobility group box 3 pseudogene 32 [Source:HGNC Symbol;Acc:HGNC:39335]	701	0.901	0.1329	Yes
	51	CD226	CD226 molecule [Source:HGNC Symbol;Acc:HGNC:16961]	713	0.895	0.1347	Yes
	52	MARCHF10	membrane associated ring-CH-type finger 10 [Source:HGNC Symbol;Acc:HGNC:26655]	728	0.891	0.1364	Yes
	53	PF4	platelet factor 4 [Source:HGNC Symbol;Acc:HGNC:8861]	769	0.877	0.1367	Yes
	54	S1PR5	sphingosine-1-phosphate receptor 5 [Source:HGNC Symbol;Acc:HGNC:14299]	807	0.864	0.1371	Yes
	55	TMEM272	transmembrane protein 272 [Source:HGNC Symbol;Acc:HGNC:26737]	809	0.863	0.1393	Yes
	56	SLC24A4	solute carrier family 24 member 4 [Source:HGNC Symbol;Acc:HGNC:10978]	887	0.833	0.1376	Yes
	57	CA2	carbonic anhydrase 2 [Source:HGNC Symbol;Acc:HGNC:1373]	903	0.827	0.139	Yes
	58	AKR1C3	aldo-keto reductase family 1 member C3 [Source:HGNC Symbol;Acc:HGNC:386]	1048	0.788	0.1338	Yes
	59	USP44	ubiquitin specific peptidase 44 [Source:HGNC Symbol;Acc:HGNC:20064]	1061	0.783	0.1353	Yes
	60	ITCH-IT1	ITCH intronic transcript 1 [Source:HGNC Symbol;Acc:HGNC:41397]	1120	0.77	0.1344	Yes
	61	C19orf84	chromosome 19 open reading frame 84 [Source:HGNC Symbol;Acc:HGNC:27112]	1122	0.769	0.1364	Yes
	62	PTPRB	protein tyrosine phosphatase receptor type B [Source:HGNC Symbol;Acc:HGNC:9665]	1144	0.764	0.1373	Yes
	63	MLC1	modulator of VRAC current 1 [Source:HGNC Symbol;Acc:HGNC:17082]	1146	0.764	0.1393	Yes
	64	RAI14	retinoic acid induced 14 [Source:HGNC Symbol;Acc:HGNC:14873]	1149	0.763	0.1412	Yes
	65	RUBCNL	rubicon like autophagy enhancer [Source:HGNC Symbol;Acc:HGNC:20420]	1177	0.756	0.1418	Yes
	66	IGHA1	immunoglobulin heavy constant alpha 1 [Source:HGNC Symbol;Acc:HGNC:5478]	1187	0.754	0.1434	Yes
	67	CAVIN2	caveolae associated protein 2 [Source:HGNC Symbol;Acc:HGNC:10690]	1211	0.749	0.1442	Yes
	68	MGST1	microsomal glutathione S-transferase 1 [Source:HGNC Symbol;Acc:HGNC:7061]	1214	0.748	0.1461	Yes
	69	PTPRK	protein tyrosine phosphatase receptor type K [Source:HGNC Symbol;Acc:HGNC:9674]	1234	0.743	0.1471	Yes
	70	JCHAIN	joining chain of multimeric IgA and IgM [Source:HGNC Symbol;Acc:HGNC:5713]	1287	0.732	0.1464	Yes
	71	OSBPL6	oxysterol binding protein like 6 [Source:HGNC Symbol;Acc:HGNC:16388]	1321	0.727	0.1466	Yes
	72	LRRC43	leucine rich repeat containing 43 [Source:HGNC Symbol;Acc:HGNC:28562]	1328	0.726	0.1483	Yes
	73	GSC	goosecoid homeobox [Source:HGNC Symbol;Acc:HGNC:4612]	1376	0.717	0.1478	Yes
	74	RBM22P2	RNA binding motif protein 22 pseudogene 2 [Source:HGNC Symbol;Acc:HGNC:39695]	1426	0.705	0.1471	Yes
	75	TRBV27	T cell receptor beta variable 27 [Source:HGNC Symbol;Acc:HGNC:12208]	1428	0.705	0.149	Yes
	76	PTPRD	protein tyrosine phosphatase receptor type D [Source:HGNC Symbol;Acc:HGNC:9668]	1449	0.7	0.1498	Yes
	77	TNFRSF19	TNF receptor superfamily member 19 [Source:HGNC Symbol;Acc:HGNC:11915]	1452	0.699	0.1516	Yes
	78	HLX	H2.0 like homeobox [Source:HGNC Symbol;Acc:HGNC:4978]	1461	0.698	0.153	Yes
	79	TNS1	tensin 1 [Source:HGNC Symbol;Acc:HGNC:11973]	1528	0.688	0.1515	Yes
	80	COL16A1	collagen type XVI alpha 1 chain [Source:HGNC Symbol;Acc:HGNC:2193]	1534	0.687	0.153	Yes
	81	MCTP2	multiple C2 and transmembrane domain containing 2 [Source:HGNC Symbol;Acc:HGNC:25636]	1550	0.685	0.1541	Yes
	82	ZNF462	zinc finger protein 462 [Source:HGNC Symbol;Acc:HGNC:21684]	1564	0.683	0.1552	Yes
	83	PLXNB3	plexin B3 [Source:HGNC Symbol;Acc:HGNC:9105]	1596	0.68	0.1555	Yes
	84	CR2	complement C3d receptor 2 [Source:HGNC Symbol;Acc:HGNC:2336]	1597	0.679	0.1573	Yes
	85	UBE2E2	ubiquitin conjugating enzyme E2 E2 [Source:HGNC Symbol;Acc:HGNC:12478]	1602	0.678	0.1589	Yes
	86	IL1R1	interleukin 1 receptor type 1 [Source:HGNC Symbol;Acc:HGNC:5993]	1605	0.678	0.1606	Yes
	87	COL13A1	collagen type XIII alpha 1 chain [Source:HGNC Symbol;Acc:HGNC:2190]	1613	0.677	0.162	Yes
	88	KCNC3	potassium voltage-gated channel subfamily C member 3 [Source:HGNC Symbol;Acc:HGNC:6235]	1626	0.675	0.1632	Yes
	89	SHE	Src homology 2 domain containing E [Source:HGNC Symbol;Acc:HGNC:27004]	1631	0.675	0.1648	Yes
	90	APOBEC3A	apolipoprotein B mRNA editing enzyme catalytic subunit 3A [Source:HGNC Symbol;Acc:HGNC:17343]	1655	0.671	0.1654	Yes
	91	CBR3	carbonyl reductase 3 [Source:HGNC Symbol;Acc:HGNC:1549]	1658	0.671	0.167	Yes
	92	BACE2	beta-secretase 2 [Source:HGNC Symbol;Acc:HGNC:934]	1686	0.668	0.1674	Yes
	93	VSIG1	V-set and immunoglobulin domain containing 1 [Source:HGNC Symbol;Acc:HGNC:28675]	1699	0.666	0.1686	Yes
	94	RBM11	RNA binding motif protein 11 [Source:HGNC Symbol;Acc:HGNC:9897]	1726	0.662	0.169	Yes
	95	SDK2	sidekick cell adhesion molecule 2 [Source:HGNC Symbol;Acc:HGNC:19308]	1763	0.657	0.1689	Yes
	96	SNN	stannin [Source:HGNC Symbol;Acc:HGNC:11149]	1769	0.656	0.1704	Yes
	97	CEROX1	cytoplasmic endogenous regulator of oxidative phosphorylation 1 [Source:HGNC Symbol;Acc:HGNC:53928]	1822	0.647	0.1695	Yes
	98	GLP1R	glucagon like peptide 1 receptor [Source:HGNC Symbol;Acc:HGNC:4324]	1861	0.641	0.1693	Yes
	99	FAM30A	family with sequence similarity 30 member A [Source:HGNC Symbol;Acc:HGNC:19955]	1880	0.638	0.1701	Yes
	100	GPR15	G protein-coupled receptor 15 [Source:HGNC Symbol;Acc:HGNC:4469]	1893	0.635	0.1711	Yes
	101	SERINC2	serine incorporator 2 [Source:HGNC Symbol;Acc:HGNC:23231]	1916	0.632	0.1717	Yes
	102	SMO	smoothened, frizzled class receptor [Source:HGNC Symbol;Acc:HGNC:11119]	1919	0.632	0.1733	Yes
	103	NT5E	5'-nucleotidase ecto [Source:HGNC Symbol;Acc:HGNC:8021]	1923	0.632	0.1748	Yes
	104	TNR	tenascin R [Source:HGNC Symbol;Acc:HGNC:11953]	1970	0.625	0.1741	Yes
	105	TBC1D30	TBC1 domain family member 30 [Source:HGNC Symbol;Acc:HGNC:29164]	1992	0.622	0.1747	Yes
	106	FCER2	Fc epsilon receptor II [Source:HGNC Symbol;Acc:HGNC:3612]	1996	0.622	0.1762	Yes
	107	IFNGR2	interferon gamma receptor 2 [Source:HGNC Symbol;Acc:HGNC:5440]	2021	0.62	0.1766	Yes
	108	TRBV10-3	T cell receptor beta variable 10-3 [Source:HGNC Symbol;Acc:HGNC:12179]	2024	0.619	0.1781	Yes
	109	LINC01535	long intergenic non-protein coding RNA 1535 [Source:HGNC Symbol;Acc:HGNC:51282]	2053	0.615	0.1783	Yes
	110	DSC1	desmocollin 1 [Source:HGNC Symbol;Acc:HGNC:3035]	2112	0.609	0.177	Yes
	111	ARSJ	arylsulfatase family member J [Source:HGNC Symbol;Acc:HGNC:26286]	2156	0.602	0.1764	Yes
	112	TCEA3	transcription elongation factor A3 [Source:HGNC Symbol;Acc:HGNC:11615]	2175	0.599	0.1771	Yes
	113	HSPG2	heparan sulfate proteoglycan 2 [Source:HGNC Symbol;Acc:HGNC:5273]	2196	0.596	0.1777	Yes
	114	LINC01505	long intergenic non-protein coding RNA 1505 [Source:HGNC Symbol;Acc:HGNC:51186]	2269	0.585	0.1756	Yes
	115	TKTL1	transketolase like 1 [Source:HGNC Symbol;Acc:HGNC:11835]	2297	0.582	0.1757	Yes
	116	NPDC1	neural proliferation, differentiation and control 1 [Source:HGNC Symbol;Acc:HGNC:7899]	2305	0.581	0.1769	Yes
	117	KCNE5	potassium voltage-gated channel subfamily E regulatory subunit 5 [Source:HGNC Symbol;Acc:HGNC:6241]	2370	0.572	0.1752	Yes
	118	CD4	CD4 molecule [Source:HGNC Symbol;Acc:HGNC:1678]	2408	0.567	0.1748	Yes
	119	KYNU	kynureninase [Source:HGNC Symbol;Acc:HGNC:6469]	2411	0.567	0.1762	Yes
	120	SYN1	synapsin I [Source:HGNC Symbol;Acc:HGNC:11494]	2420	0.565	0.1773	Yes
	121	TYROBP	transmembrane immune signaling adaptor TYROBP [Source:HGNC Symbol;Acc:HGNC:12449]	2521	0.554	0.1737	Yes
	122	NCR1	natural cytotoxicity triggering receptor 1 [Source:HGNC Symbol;Acc:HGNC:6731]	2576	0.55	0.1724	Yes
	123	ADAMTS7P4	ADAMTS7 pseudogene 4 [Source:HGNC Symbol;Acc:HGNC:49410]	2594	0.546	0.173	Yes
	124	MCF2L-AS1	MCF2L antisense RNA 1 [Source:HGNC Symbol;Acc:HGNC:39825]	2601	0.545	0.1741	Yes
	125	LGALS9C	galectin 9C [Source:HGNC Symbol;Acc:HGNC:33874]	2603	0.545	0.1755	Yes
	126	STON2	stonin 2 [Source:HGNC Symbol;Acc:HGNC:30652]	2668	0.537	0.1737	Yes
	127	NOS3	nitric oxide synthase 3 [Source:HGNC Symbol;Acc:HGNC:7876]	2686	0.535	0.1742	Yes
	128	VSTM4	V-set and transmembrane domain containing 4 [Source:HGNC Symbol;Acc:HGNC:26470]	2691	0.535	0.1754	Yes
	129	KIR2DL4	killer cell immunoglobulin like receptor, two Ig domains and long cytoplasmic tail 4 [Source:HGNC Symbol;Acc:HGNC:6332]	2694	0.534	0.1768	Yes
	130	AGAP1	ArfGAP with GTPase domain, ankyrin repeat and PH domain 1 [Source:HGNC Symbol;Acc:HGNC:16922]	2695	0.534	0.1782	Yes
	131	CCR9	C-C motif chemokine receptor 9 [Source:HGNC Symbol;Acc:HGNC:1610]	2696	0.534	0.1796	Yes
	132	POU2AF1	POU class 2 homeobox associating factor 1 [Source:HGNC Symbol;Acc:HGNC:9211]	2700	0.534	0.1809	Yes
	133	RTN4RL1	reticulon 4 receptor like 1 [Source:HGNC Symbol;Acc:HGNC:21329]	2730	0.53	0.1808	Yes
	134	IGHV4-34	immunoglobulin heavy variable 4-34 [Source:HGNC Symbol;Acc:HGNC:5650]	2736	0.53	0.1819	Yes
	135	RGMB	repulsive guidance molecule BMP co-receptor b [Source:HGNC Symbol;Acc:HGNC:26896]	2746	0.529	0.1829	Yes
	136	ALDH1A1	aldehyde dehydrogenase 1 family member A1 [Source:HGNC Symbol;Acc:HGNC:402]	2782	0.524	0.1825	Yes
	137	RPS6KA6	ribosomal protein S6 kinase A6 [Source:HGNC Symbol;Acc:HGNC:10435]	2821	0.52	0.1819	Yes
	138	ARHGEF25	Rho guanine nucleotide exchange factor 25 [Source:HGNC Symbol;Acc:HGNC:30275]	2829	0.519	0.183	Yes
	139	LINC00298	long intergenic non-protein coding RNA 298 [Source:HGNC Symbol;Acc:HGNC:49257]	2855	0.516	0.1831	Yes
	140	DPP4	dipeptidyl peptidase 4 [Source:HGNC Symbol;Acc:HGNC:3009]	2889	0.513	0.1827	Yes
	141	ZNF732	zinc finger protein 732 [Source:HGNC Symbol;Acc:HGNC:37138]	2890	0.513	0.1841	Yes
	142	KLRC1	killer cell lectin like receptor C1 [Source:HGNC Symbol;Acc:HGNC:6374]	2892	0.512	0.1854	Yes
	143	ST6GALNAC3	ST6 N-acetylgalactosaminide alpha-2,6-sialyltransferase 3 [Source:HGNC Symbol;Acc:HGNC:19343]	2907	0.511	0.1861	Yes
	144	CCDC3	coiled-coil domain containing 3 [Source:HGNC Symbol;Acc:HGNC:23813]	2921	0.509	0.1867	Yes
	145	LGALS9B	galectin 9B [Source:HGNC Symbol;Acc:HGNC:24842]	2940	0.508	0.1872	Yes
	146	WNT3	Wnt family member 3 [Source:HGNC Symbol;Acc:HGNC:12782]	2942	0.508	0.1885	Yes
	147	GLI3	GLI family zinc finger 3 [Source:HGNC Symbol;Acc:HGNC:4319]	2972	0.506	0.1883	Yes
	148	P2RY12	purinergic receptor P2Y12 [Source:HGNC Symbol;Acc:HGNC:18124]	2995	0.504	0.1886	Yes
	149	TBX21	T-box transcription factor 21 [Source:HGNC Symbol;Acc:HGNC:11599]	2996	0.503	0.1899	Yes
	150	IGKV1-5	immunoglobulin kappa variable 1-5 [Source:HGNC Symbol;Acc:HGNC:5741]	3007	0.502	0.1907	Yes
	151	GZMA	granzyme A [Source:HGNC Symbol;Acc:HGNC:4708]	3039	0.499	0.1905	Yes
	152	PRF1	perforin 1 [Source:HGNC Symbol;Acc:HGNC:9360]	3055	0.497	0.191	Yes
	153	MPEG1	macrophage expressed 1 [Source:HGNC Symbol;Acc:HGNC:29619]	3081	0.495	0.1911	Yes
	154	LAMP3	lysosomal associated membrane protein 3 [Source:HGNC Symbol;Acc:HGNC:14582]	3103	0.493	0.1913	Yes
	155	RN7SL441P	RNA, 7SL, cytoplasmic 441, pseudogene [Source:HGNC Symbol;Acc:HGNC:46457]	3180	0.486	0.1887	Yes
	156	ADGRG5	adhesion G protein-coupled receptor G5 [Source:HGNC Symbol;Acc:HGNC:19010]	3186	0.485	0.1898	Yes
	157	TRAJ52	T cell receptor alpha joining 52 [Source:HGNC Symbol;Acc:HGNC:12084]	3207	0.484	0.19	Yes
	158	WASF3	WASP family member 3 [Source:HGNC Symbol;Acc:HGNC:12734]	3244	0.48	0.1895	Yes
	159	TNFAIP2	TNF alpha induced protein 2 [Source:HGNC Symbol;Acc:HGNC:11895]	3303	0.474	0.1878	Yes
	160	TRAJ3	T cell receptor alpha joining 3 [Source:HGNC Symbol;Acc:HGNC:12059]	3307	0.474	0.1889	Yes
	161	MTHFD1P1	methylenetetrahydrofolate dehydrogenase (NADP+ dependent) 1 pseudogene 1 [Source:HGNC Symbol;Acc:HGNC:7433]	3316	0.472	0.1897	Yes
	162	ZMAT4	zinc finger matrin-type 4 [Source:HGNC Symbol;Acc:HGNC:25844]	3353	0.469	0.1891	Yes
	163	CPNE5	copine 5 [Source:HGNC Symbol;Acc:HGNC:2318]	3406	0.466	0.1877	Yes
	164	RASGRF2-AS1	RASGRF2 antisense RNA 1 [Source:HGNC Symbol;Acc:HGNC:40499]	3424	0.465	0.1881	Yes
	165	TFPI	tissue factor pathway inhibitor [Source:HGNC Symbol;Acc:HGNC:11760]	3443	0.463	0.1884	Yes
	166	TRAV26-1	T cell receptor alpha variable 26-1 [Source:HGNC Symbol;Acc:HGNC:12123]	3461	0.462	0.1888	Yes
	167	LINC01163	long intergenic non-protein coding RNA 1163 [Source:HGNC Symbol;Acc:HGNC:49530]	3478	0.46	0.1892	Yes
	168	KBTBD11	kelch repeat and BTB domain containing 11 [Source:HGNC Symbol;Acc:HGNC:29104]	3532	0.455	0.1877	Yes
	169	LINC00469	long intergenic non-protein coding RNA 469 [Source:HGNC Symbol;Acc:HGNC:26863]	3590	0.45	0.186	Yes
	170	RNF157-AS1	RNF157 antisense RNA 1 [Source:HGNC Symbol;Acc:HGNC:44127]	3595	0.449	0.187	Yes
	171	G0S2	G0/G1 switch 2 [Source:HGNC Symbol;Acc:HGNC:30229]	3599	0.449	0.188	Yes
	172	DGKA	diacylglycerol kinase alpha [Source:HGNC Symbol;Acc:HGNC:2849]	3619	0.447	0.1882	Yes	*
	173	FTH1P22	ferritin heavy chain 1 pseudogene 22 [Source:HGNC Symbol;Acc:HGNC:37640]	3628	0.446	0.189	Yes
	174	TRBV24-1	T cell receptor beta variable 24-1 [Source:HGNC Symbol;Acc:HGNC:12203]	3726	0.44	0.1852	Yes
	175	LINC01624	long intergenic non-protein coding RNA 1624 [Source:HGNC Symbol;Acc:HGNC:52051]	3739	0.439	0.1858	Yes
	176	CDK14	cyclin dependent kinase 14 [Source:HGNC Symbol;Acc:HGNC:8883]	3743	0.439	0.1868	Yes
	177	LIMS2	LIM zinc finger domain containing 2 [Source:HGNC Symbol;Acc:HGNC:16084]	3756	0.439	0.1874	Yes
	178	PTPRO	protein tyrosine phosphatase receptor type O [Source:HGNC Symbol;Acc:HGNC:9678]	3770	0.438	0.1879	Yes
	179	ZNF625	zinc finger protein 625 [Source:HGNC Symbol;Acc:HGNC:30571]	3772	0.438	0.189	Yes
	180	KEL	Kell metallo-endopeptidase (Kell blood group) [Source:HGNC Symbol;Acc:HGNC:6308]	3825	0.437	0.1875	Yes
	181	PARVA	parvin alpha [Source:HGNC Symbol;Acc:HGNC:14652]	3837	0.437	0.1881	Yes
	182	LIPN	lipase family member N [Source:HGNC Symbol;Acc:HGNC:23452]	3839	0.437	0.1892	Yes
	183	LEF1-AS1	LEF1 antisense RNA 1 [Source:HGNC Symbol;Acc:HGNC:40339]	3853	0.436	0.1897	Yes
	184	SPTSSB	serine palmitoyltransferase small subunit B [Source:HGNC Symbol;Acc:HGNC:24045]	3862	0.436	0.1904	Yes
	185	FCRL5	Fc receptor like 5 [Source:HGNC Symbol;Acc:HGNC:18508]	3870	0.436	0.1912	Yes
	186	PTGER3	prostaglandin E receptor 3 [Source:HGNC Symbol;Acc:HGNC:9595]	3876	0.436	0.1921	Yes
	187	PARD3B	par-3 family cell polarity regulator beta [Source:HGNC Symbol;Acc:HGNC:14446]	3878	0.436	0.1932	Yes
	188	PLPP7	phospholipid phosphatase 7 (inactive) [Source:HGNC Symbol;Acc:HGNC:28174]	3892	0.435	0.1937	Yes
	189	CLIC6	chloride intracellular channel 6 [Source:HGNC Symbol;Acc:HGNC:2065]	3902	0.435	0.1944	Yes
	190	EDAR	ectodysplasin A receptor [Source:HGNC Symbol;Acc:HGNC:2895]	3903	0.435	0.1956	Yes
	191	PTPN13	protein tyrosine phosphatase non-receptor type 13 [Source:HGNC Symbol;Acc:HGNC:9646]	3904	0.435	0.1967	Yes
	192	GPR160P1	GPR160 pseudogene 1 [Source:HGNC Symbol;Acc:HGNC:54682]	3916	0.435	0.1973	Yes
	193	TRAV8-1	T cell receptor alpha variable 8-1 [Source:HGNC Symbol;Acc:HGNC:12146]	3918	0.435	0.1984	Yes
	194	NEXMIF	neurite extension and migration factor [Source:HGNC Symbol;Acc:HGNC:29433]	3921	0.435	0.1995	Yes
	195	SLC45A3	solute carrier family 45 member 3 [Source:HGNC Symbol;Acc:HGNC:8642]	3943	0.434	0.1996	Yes
	196	TRAV12-2	T cell receptor alpha variable 12-2 [Source:HGNC Symbol;Acc:HGNC:12106]	3956	0.434	0.2001	Yes
	197	LINC01876	long intergenic non-protein coding RNA 1876 [Source:HGNC Symbol;Acc:HGNC:52695]	3985	0.433	0.1998	Yes
	198	HAVCR2	hepatitis A virus cellular receptor 2 [Source:HGNC Symbol;Acc:HGNC:18437]	3991	0.433	0.2007	Yes
	199	LINC00892	long intergenic non-protein coding RNA 892 [Source:HGNC Symbol;Acc:HGNC:48578]	4007	0.433	0.2011	Yes
	200	IL1RL1	interleukin 1 receptor like 1 [Source:HGNC Symbol;Acc:HGNC:5998]	4008	0.433	0.2023	Yes
	201	FGF20	fibroblast growth factor 20 [Source:HGNC Symbol;Acc:HGNC:3677]	4024	0.432	0.2026	Yes
	202	PDGFD	platelet derived growth factor D [Source:HGNC Symbol;Acc:HGNC:30620]	4031	0.432	0.2035	Yes
	203	KRT1	keratin 1 [Source:HGNC Symbol;Acc:HGNC:6412]	4034	0.432	0.2045	Yes
	204	TRH	thyrotropin releasing hormone [Source:HGNC Symbol;Acc:HGNC:12298]	4041	0.432	0.2054	Yes
	205	ZMYND15	zinc finger MYND-type containing 15 [Source:HGNC Symbol;Acc:HGNC:20997]	4047	0.431	0.2063	Yes
	206	KCNH2	potassium voltage-gated channel subfamily H member 2 [Source:HGNC Symbol;Acc:HGNC:6251]	4073	0.431	0.2061	Yes
	207	CCAT2	colon cancer associated transcript 2 [Source:HGNC Symbol;Acc:HGNC:47044]	4077	0.431	0.2071	Yes
	208	TRBV7-9	T cell receptor beta variable 7-9 [Source:HGNC Symbol;Acc:HGNC:12243]	4079	0.431	0.2082	Yes
	209	GPAT3	glycerol-3-phosphate acyltransferase 3 [Source:HGNC Symbol;Acc:HGNC:28157]	4082	0.431	0.2093	Yes
	210	SH3BGRL2	SH3 domain binding glutamate rich protein like 2 [Source:HGNC Symbol;Acc:HGNC:15567]	4087	0.431	0.2102	Yes
	211	SEC14L6	SEC14 like lipid binding 6 [Source:HGNC Symbol;Acc:HGNC:40047]	4104	0.431	0.2105	Yes
	212	CD27	CD27 molecule [Source:HGNC Symbol;Acc:HGNC:11922]	4111	0.43	0.2114	Yes
	213	MAGI2-AS3	MAGI2 antisense RNA 3 [Source:HGNC Symbol;Acc:HGNC:40862]	4116	0.43	0.2123	Yes
	214	DCLK2	doublecortin like kinase 2 [Source:HGNC Symbol;Acc:HGNC:19002]	4126	0.43	0.213	Yes
	215	CRACD	capping protein inhibiting regulator of actin dynamics [Source:HGNC Symbol;Acc:HGNC:29219]	4129	0.43	0.214	Yes
	216	MEGF6	multiple EGF like domains 6 [Source:HGNC Symbol;Acc:HGNC:3232]	4141	0.43	0.2146	Yes
	217	TSHZ2	teashirt zinc finger homeobox 2 [Source:HGNC Symbol;Acc:HGNC:13010]	4145	0.43	0.2156	Yes
	218	IGHG4	immunoglobulin heavy constant gamma 4 (G4m marker) [Source:HGNC Symbol;Acc:HGNC:5528]	4157	0.429	0.2162	Yes
	219	SP6	Sp6 transcription factor [Source:HGNC Symbol;Acc:HGNC:14530]	4165	0.429	0.2169	Yes
	220	MATN2	matrilin 2 [Source:HGNC Symbol;Acc:HGNC:6908]	4169	0.429	0.2179	Yes
	221	TRBV28	T cell receptor beta variable 28 [Source:HGNC Symbol;Acc:HGNC:12209]	4170	0.429	0.2191	Yes
	222	SPEG	striated muscle enriched protein kinase [Source:HGNC Symbol;Acc:HGNC:16901]	4184	0.429	0.2195	Yes
	223	CDH1	cadherin 1 [Source:HGNC Symbol;Acc:HGNC:1748]	4192	0.429	0.2203	Yes
	224	TNFRSF17	TNF receptor superfamily member 17 [Source:HGNC Symbol;Acc:HGNC:11913]	4202	0.428	0.221	Yes
	225	NBEA	neurobeachin [Source:HGNC Symbol;Acc:HGNC:7648]	4205	0.428	0.222	Yes
	226	PKIB	cAMP-dependent protein kinase inhibitor beta [Source:HGNC Symbol;Acc:HGNC:9018]	4216	0.427	0.2227	Yes
	227	GNG11	G protein subunit gamma 11 [Source:HGNC Symbol;Acc:HGNC:4403]	4260	0.426	0.2216	Yes
	228	FBLN7	fibulin 7 [Source:HGNC Symbol;Acc:HGNC:26740]	4261	0.426	0.2227	Yes
	229	TRBV5-6	T cell receptor beta variable 5-6 [Source:HGNC Symbol;Acc:HGNC:12223]	4262	0.426	0.2239	Yes
	230	ZP1	zona pellucida glycoprotein 1 [Source:HGNC Symbol;Acc:HGNC:13187]	4265	0.426	0.2249	Yes
	231	LINC00402	long intergenic non-protein coding RNA 402 [Source:HGNC Symbol;Acc:HGNC:42732]	4282	0.426	0.2252	Yes
	232	PDGFB	platelet derived growth factor subunit B [Source:HGNC Symbol;Acc:HGNC:8800]	4285	0.426	0.2262	Yes
	233	SPARC	secreted protein acidic and cysteine rich [Source:HGNC Symbol;Acc:HGNC:11219]	4318	0.424	0.2257	Yes
	234	DHH	desert hedgehog signaling molecule [Source:HGNC Symbol;Acc:HGNC:2865]	4334	0.424	0.2261	Yes
	235	TREML1	triggering receptor expressed on myeloid cells like 1 [Source:HGNC Symbol;Acc:HGNC:20434]	4339	0.424	0.227	Yes
	236	AHRR	aryl-hydrocarbon receptor repressor [Source:HGNC Symbol;Acc:HGNC:346]	4352	0.423	0.2275	Yes
	237	CPA5	carboxypeptidase A5 [Source:HGNC Symbol;Acc:HGNC:15722]	4356	0.423	0.2285	Yes
	238	CNKSR3	CNKSR family member 3 [Source:HGNC Symbol;Acc:HGNC:23034]	4364	0.423	0.2293	Yes
	239	TRAV13-2	T cell receptor alpha variable 13-2 [Source:HGNC Symbol;Acc:HGNC:12109]	4372	0.423	0.23	Yes
	240	MS4A4E	membrane spanning 4-domains A4E [Source:HGNC Symbol;Acc:HGNC:14284]	4403	0.422	0.2296	Yes
	241	FAM174B	family with sequence similarity 174 member B [Source:HGNC Symbol;Acc:HGNC:34339]	4421	0.421	0.2299	Yes
	242	KCNA2	potassium voltage-gated channel subfamily A member 2 [Source:HGNC Symbol;Acc:HGNC:6220]	4443	0.42	0.2299	Yes
	243	ANKRD44-AS1	ANKRD44 antisense RNA 1 [Source:HGNC Symbol;Acc:HGNC:41090]	4450	0.42	0.2307	Yes
	244	IGHJ4	immunoglobulin heavy joining 4 [Source:HGNC Symbol;Acc:HGNC:5538]	4482	0.419	0.2303	Yes
	245	IGKV3-20	immunoglobulin kappa variable 3-20 [Source:HGNC Symbol;Acc:HGNC:5817]	4487	0.419	0.2312	Yes
	246	SNX18P9	sorting nexin 18 pseudogene 9 [Source:HGNC Symbol;Acc:HGNC:39617]	4491	0.419	0.2321	Yes
	247	GCK	glucokinase [Source:HGNC Symbol;Acc:HGNC:4195]	4542	0.416	0.2307	Yes
	248	IGLC2	immunoglobulin lambda constant 2 [Source:HGNC Symbol;Acc:HGNC:5856]	4543	0.416	0.2318	Yes
	249	SLC24A3	solute carrier family 24 member 3 [Source:HGNC Symbol;Acc:HGNC:10977]	4544	0.416	0.2329	Yes
	250	SPAG16-DT	SPAG16 divergent transcript [Source:HGNC Symbol;Acc:HGNC:52674]	4560	0.416	0.2332	Yes
	251	RN7SL444P	RNA, 7SL, cytoplasmic 444, pseudogene [Source:HGNC Symbol;Acc:HGNC:46460]	4615	0.412	0.2316	Yes
	252	IGHV3-49	immunoglobulin heavy variable 3-49 [Source:HGNC Symbol;Acc:HGNC:5607]	4619	0.412	0.2325	Yes
	253	RNU1-134P	RNA, U1 small nuclear 134, pseudogene [Source:HGNC Symbol;Acc:HGNC:48476]	4637	0.412	0.2327	Yes
	254	LINC01972	long intergenic non-protein coding RNA 1972 [Source:HGNC Symbol;Acc:HGNC:52798]	4650	0.412	0.2332	Yes
	255	CACNA1I	calcium voltage-gated channel subunit alpha1 I [Source:HGNC Symbol;Acc:HGNC:1396]	4652	0.412	0.2343	Yes
	256	TRAJ57	T cell receptor alpha joining 57 [Source:HGNC Symbol;Acc:HGNC:12089]	4697	0.411	0.2331	Yes
	257	TRAV22	T cell receptor alpha variable 22 [Source:HGNC Symbol;Acc:HGNC:12119]	4699	0.411	0.2342	Yes
	258	IGHG3	immunoglobulin heavy constant gamma 3 (G3m marker) [Source:HGNC Symbol;Acc:HGNC:5527]	4715	0.41	0.2345	Yes
	259	COL5A1	collagen type V alpha 1 chain [Source:HGNC Symbol;Acc:HGNC:2209]	4718	0.41	0.2355	Yes
	260	PAX5	paired box 5 [Source:HGNC Symbol;Acc:HGNC:8619]	4725	0.41	0.2363	Yes
	261	MESP1	mesoderm posterior bHLH transcription factor 1 [Source:HGNC Symbol;Acc:HGNC:29658]	4726	0.41	0.2373	Yes
	262	AFF2	AF4/FMR2 family member 2 [Source:HGNC Symbol;Acc:HGNC:3776]	4740	0.409	0.2378	Yes
	263	GBGT1	globoside alpha-1,3-N-acetylgalactosaminyltransferase 1 (FORS blood group) [Source:HGNC Symbol;Acc:HGNC:20460]	4760	0.406	0.2379	Yes
	264	TRBV14	T cell receptor beta variable 14 [Source:HGNC Symbol;Acc:HGNC:12189]	4777	0.406	0.2381	Yes
	265	ROR2	receptor tyrosine kinase like orphan receptor 2 [Source:HGNC Symbol;Acc:HGNC:10257]	4778	0.406	0.2392	Yes
	266	HLF	HLF transcription factor, PAR bZIP family member [Source:HGNC Symbol;Acc:HGNC:4977]	4790	0.405	0.2397	Yes
	267	MAL	mal, T cell differentiation protein [Source:HGNC Symbol;Acc:HGNC:6817]	4799	0.405	0.2404	Yes
	268	ANK1	ankyrin 1 [Source:HGNC Symbol;Acc:HGNC:492]	4817	0.403	0.2406	Yes
	269	ALOX15P1	arachidonate 15-lipoxygenase pseudogene 1 [Source:HGNC Symbol;Acc:HGNC:13742]	4873	0.401	0.2389	Yes
	270	SCG5	secretogranin V [Source:HGNC Symbol;Acc:HGNC:10816]	4879	0.401	0.2397	Yes
	271	TTLL10-AS1	TTLL10 antisense RNA 1 [Source:HGNC Symbol;Acc:HGNC:41159]	4892	0.401	0.2401	Yes
	272	CCR4	C-C motif chemokine receptor 4 [Source:HGNC Symbol;Acc:HGNC:1605]	4895	0.401	0.2411	Yes
	273	RPL7P49	ribosomal protein L7 pseudogene 49 [Source:HGNC Symbol;Acc:HGNC:36912]	4904	0.401	0.2418	Yes
	274	ESPNP	espin pseudogene [Source:HGNC Symbol;Acc:HGNC:23285]	4938	0.399	0.2411	Yes
	275	KLRF1	killer cell lectin like receptor F1 [Source:HGNC Symbol;Acc:HGNC:13342]	4950	0.399	0.2416	Yes
	276	HRH2	histamine receptor H2 [Source:HGNC Symbol;Acc:HGNC:5183]	4951	0.399	0.2427	Yes
	277	PHOSPHO1	phosphoethanolamine/phosphocholine phosphatase 1 [Source:HGNC Symbol;Acc:HGNC:16815]	4987	0.396	0.242	Yes
	278	NCAM1	neural cell adhesion molecule 1 [Source:HGNC Symbol;Acc:HGNC:7656]	4992	0.395	0.2428	Yes
	279	KCNN3	potassium calcium-activated channel subfamily N member 3 [Source:HGNC Symbol;Acc:HGNC:6292]	4997	0.395	0.2436	Yes
	280	CFAP58-DT	CFAP58 divergent transcript [Source:HGNC Symbol;Acc:HGNC:45243]	5015	0.394	0.2438	Yes
	281	RASSF4	Ras association domain family member 4 [Source:HGNC Symbol;Acc:HGNC:20793]	5029	0.393	0.2442	Yes
	282	UBE2QL1	ubiquitin conjugating enzyme E2 Q family like 1 [Source:HGNC Symbol;Acc:HGNC:37269]	5046	0.392	0.2444	Yes
	283	DKK3	dickkopf WNT signaling pathway inhibitor 3 [Source:HGNC Symbol;Acc:HGNC:2893]	5063	0.39	0.2447	Yes
	284	IGLV3-21	immunoglobulin lambda variable 3-21 [Source:HGNC Symbol;Acc:HGNC:5905]	5085	0.39	0.2446	Yes
	285	TRAV16	T cell receptor alpha variable 16 [Source:HGNC Symbol;Acc:HGNC:12112]	5103	0.389	0.2448	Yes
	286	TRBV20-1	T cell receptor beta variable 20-1 [Source:HGNC Symbol;Acc:HGNC:12196]	5111	0.388	0.2455	Yes
	287	IGHV1-18	immunoglobulin heavy variable 1-18 [Source:HGNC Symbol;Acc:HGNC:5549]	5121	0.388	0.246	Yes
	288	CHST15	carbohydrate sulfotransferase 15 [Source:HGNC Symbol;Acc:HGNC:18137]	5137	0.388	0.2463	Yes
	289	OSBPL5	oxysterol binding protein like 5 [Source:HGNC Symbol;Acc:HGNC:16392]	5230	0.382	0.2426	Yes
	290	GNG4	G protein subunit gamma 4 [Source:HGNC Symbol;Acc:HGNC:4407]	5238	0.381	0.2433	Yes
	291	RNU1-100P	RNA, U1 small nuclear 100, pseudogene [Source:HGNC Symbol;Acc:HGNC:48442]	5246	0.381	0.2439	Yes
	292	RAB38	RAB38, member RAS oncogene family [Source:HGNC Symbol;Acc:HGNC:9776]	5250	0.38	0.2448	Yes
	293	C16orf74	chromosome 16 open reading frame 74 [Source:HGNC Symbol;Acc:HGNC:23362]	5287	0.377	0.244	Yes
	294	UNC5B	unc-5 netrin receptor B [Source:HGNC Symbol;Acc:HGNC:12568]	5288	0.377	0.245	Yes
	295	ABHD17AP6	ABHD17A pseudogene 6 [Source:HGNC Symbol;Acc:HGNC:34044]	5306	0.376	0.2451	Yes
	296	LINC00951	long intergenic non-protein coding RNA 951 [Source:HGNC Symbol;Acc:HGNC:48662]	5334	0.373	0.2447	Yes
	297	NRXN2	neurexin 2 [Source:HGNC Symbol;Acc:HGNC:8009]	5335	0.373	0.2457	Yes
	298	FGF14-AS2	FGF14 antisense RNA 2 [Source:HGNC Symbol;Acc:HGNC:44368]	5342	0.372	0.2464	Yes
	299	KLRD1	killer cell lectin like receptor D1 [Source:HGNC Symbol;Acc:HGNC:6378]	5366	0.372	0.2462	Yes
	300	LINC02404	long intergenic non-protein coding RNA 2404 [Source:HGNC Symbol;Acc:HGNC:53331]	5367	0.371	0.2472	Yes
	301	SERPINA1	serpin family A member 1 [Source:HGNC Symbol;Acc:HGNC:8941]	5403	0.368	0.2464	Yes
	302	TMEM132C	transmembrane protein 132C [Source:HGNC Symbol;Acc:HGNC:25436]	5412	0.367	0.247	Yes
	303	SIRPG	signal regulatory protein gamma [Source:HGNC Symbol;Acc:HGNC:15757]	5422	0.367	0.2475	Yes
	304	BTLA	B and T lymphocyte associated [Source:HGNC Symbol;Acc:HGNC:21087]	5437	0.367	0.2477	Yes
	305	FRY-AS1	FRY antisense RNA 1 [Source:HGNC Symbol;Acc:HGNC:39725]	5474	0.365	0.2469	Yes
	306	CD248	CD248 molecule [Source:HGNC Symbol;Acc:HGNC:18219]	5480	0.365	0.2476	Yes
	307	SPI1	Spi-1 proto-oncogene [Source:HGNC Symbol;Acc:HGNC:11241]	5486	0.364	0.2483	Yes
	308	SEPTIN10	septin 10 [Source:HGNC Symbol;Acc:HGNC:14349]	5509	0.362	0.2481	Yes
	309	CCR12P	C-C motif chemokine receptor 12, pseudogene [Source:HGNC Symbol;Acc:HGNC:39812]	5519	0.361	0.2486	Yes
	310	MMP23B	matrix metallopeptidase 23B [Source:HGNC Symbol;Acc:HGNC:7171]	5544	0.359	0.2484	Yes
	311	KANK1	KN motif and ankyrin repeat domains 1 [Source:HGNC Symbol;Acc:HGNC:19309]	5583	0.355	0.2474	Yes
	312	EPGN	epithelial mitogen [Source:HGNC Symbol;Acc:HGNC:17470]	5589	0.355	0.2481	Yes
	313	CD8B	CD8b molecule [Source:HGNC Symbol;Acc:HGNC:1707]	5622	0.353	0.2474	Yes
	314	FAAH2	fatty acid amide hydrolase 2 [Source:HGNC Symbol;Acc:HGNC:26440]	5646	0.352	0.2471	Yes
	315	F13A1	coagulation factor XIII A chain [Source:HGNC Symbol;Acc:HGNC:3531]	5656	0.351	0.2476	Yes
	316	NELL2	neural EGFL like 2 [Source:HGNC Symbol;Acc:HGNC:7751]	5668	0.349	0.248	Yes
	317	LINGO2	leucine rich repeat and Ig domain containing 2 [Source:HGNC Symbol;Acc:HGNC:21207]	5671	0.349	0.2488	Yes
	318	VIPR1	vasoactive intestinal peptide receptor 1 [Source:HGNC Symbol;Acc:HGNC:12694]	5675	0.348	0.2496	Yes
	319	H2BC6	H2B clustered histone 6 [Source:HGNC Symbol;Acc:HGNC:4753]	5719	0.344	0.2483	Yes
	320	RHPN1	rhophilin Rho GTPase binding protein 1 [Source:HGNC Symbol;Acc:HGNC:19973]	5726	0.344	0.2489	Yes
	321	FEZ1	fasciculation and elongation protein zeta 1 [Source:HGNC Symbol;Acc:HGNC:3659]	5728	0.344	0.2498	Yes
	322	LINGO4	leucine rich repeat and Ig domain containing 4 [Source:HGNC Symbol;Acc:HGNC:31814]	5737	0.343	0.2503	Yes
	323	PEAR1	platelet endothelial aggregation receptor 1 [Source:HGNC Symbol;Acc:HGNC:33631]	5744	0.343	0.2509	Yes
	324	IGKV4-1	immunoglobulin kappa variable 4-1 [Source:HGNC Symbol;Acc:HGNC:5834]	5767	0.343	0.2507	No
	325	KIR2DL1	killer cell immunoglobulin like receptor, two Ig domains and long cytoplasmic tail 1 [Source:HGNC Symbol;Acc:HGNC:6329]	5809	0.339	0.2495	No
	326	IGHJ6	immunoglobulin heavy joining 6 [Source:HGNC Symbol;Acc:HGNC:5540]	5818	0.338	0.25	No
	327	CR1	complement C3b/C4b receptor 1 (Knops blood group) [Source:HGNC Symbol;Acc:HGNC:2334]	5855	0.335	0.249	No
	328	IGLV2-23	immunoglobulin lambda variable 2-23 [Source:HGNC Symbol;Acc:HGNC:5890]	5885	0.333	0.2484	No
	329	HSPE1P26	heat shock protein family E (Hsp10) member 1 pseudogene 26 [Source:HGNC Symbol;Acc:HGNC:49345]	5918	0.333	0.2477	No
	330	AQP3	aquaporin 3 (Gill blood group) [Source:HGNC Symbol;Acc:HGNC:636]	5977	0.331	0.2456	No
	331	ANAPC1P1	ANAPC1 pseudogene 1 [Source:HGNC Symbol;Acc:HGNC:44150]	6061	0.322	0.2423	No
	332	PRDM5	PR/SET domain 5 [Source:HGNC Symbol;Acc:HGNC:9349]	6063	0.322	0.2431	No
	333	F5	coagulation factor V [Source:HGNC Symbol;Acc:HGNC:3542]	6144	0.316	0.2398	No
	334	IGHG2	immunoglobulin heavy constant gamma 2 (G2m marker) [Source:HGNC Symbol;Acc:HGNC:5526]	6162	0.314	0.2398	No
	335	CBFA2T3	CBFA2/RUNX1 partner transcriptional co-repressor 3 [Source:HGNC Symbol;Acc:HGNC:1537]	6185	0.312	0.2395	No
	336	LEF1	lymphoid enhancer binding factor 1 [Source:HGNC Symbol;Acc:HGNC:6551]	6203	0.311	0.2395	No
	337	HAS2	hyaluronan synthase 2 [Source:HGNC Symbol;Acc:HGNC:4819]	6235	0.311	0.2387	No
	338	TRAJ32	T cell receptor alpha joining 32 [Source:HGNC Symbol;Acc:HGNC:12062]	6256	0.311	0.2385	No
	339	CD200	CD200 molecule [Source:HGNC Symbol;Acc:HGNC:7203]	6309	0.309	0.2367	No
	340	CDK15	cyclin dependent kinase 15 [Source:HGNC Symbol;Acc:HGNC:14434]	6365	0.308	0.2347	No
	341	CATSPERD	cation channel sperm associated auxiliary subunit delta [Source:HGNC Symbol;Acc:HGNC:28598]	6440	0.306	0.2318	No
	342	RORC	RAR related orphan receptor C [Source:HGNC Symbol;Acc:HGNC:10260]	6452	0.305	0.232	No
	343	SAMD4A	sterile alpha motif domain containing 4A [Source:HGNC Symbol;Acc:HGNC:23023]	6455	0.305	0.2327	No
	344	GOLGA8O	golgin A8 family member O [Source:HGNC Symbol;Acc:HGNC:44406]	6518	0.3	0.2304	No
	345	LY96	lymphocyte antigen 96 [Source:HGNC Symbol;Acc:HGNC:17156]	6578	0.296	0.2282	No
	346	A1BG	alpha-1-B glycoprotein [Source:HGNC Symbol;Acc:HGNC:5]	6586	0.296	0.2286	No
	347	FGR	FGR proto-oncogene, Src family tyrosine kinase [Source:HGNC Symbol;Acc:HGNC:3697]	6598	0.294	0.2288	No
	348	RIN1	Ras and Rab interactor 1 [Source:HGNC Symbol;Acc:HGNC:18749]	6599	0.294	0.2296	No
	349	FAM153A	family with sequence similarity 153 member A [Source:HGNC Symbol;Acc:HGNC:29940]	6637	0.294	0.2285	No
	350	SCN2A	sodium voltage-gated channel alpha subunit 2 [Source:HGNC Symbol;Acc:HGNC:10588]	6642	0.294	0.2291	No
	351	ARMH1	armadillo like helical domain containing 1 [Source:HGNC Symbol;Acc:HGNC:34345]	6713	0.292	0.2263	No
	352	RPS27AP2	RPS27A pseudogene 2 [Source:HGNC Symbol;Acc:HGNC:16572]	6716	0.291	0.227	No
	353	LINC00484	long intergenic non-protein coding RNA 484 [Source:HGNC Symbol;Acc:HGNC:27862]	6719	0.29	0.2276	No
	354	SYDE2	synapse defective Rho GTPase homolog 2 [Source:HGNC Symbol;Acc:HGNC:25841]	6779	0.286	0.2254	No
	355	IL23A	interleukin 23 subunit alpha [Source:HGNC Symbol;Acc:HGNC:15488]	6784	0.285	0.2259	No
	356	GATA3-AS1	GATA3 antisense RNA 1 [Source:HGNC Symbol;Acc:HGNC:33786]	6840	0.281	0.2239	No
	357	IPO7P1	importin 7 pseudogene 1 [Source:HGNC Symbol;Acc:HGNC:39837]	6866	0.279	0.2234	No
	358	LINC01725	long intergenic non-protein coding RNA 1725 [Source:HGNC Symbol;Acc:HGNC:52513]	6914	0.279	0.2217	No
	359	TPSB2	tryptase beta 2 [Source:HGNC Symbol;Acc:HGNC:14120]	6949	0.279	0.2207	No
	360	TMEM171	transmembrane protein 171 [Source:HGNC Symbol;Acc:HGNC:27031]	6999	0.278	0.219	No
	361	SPON2	spondin 2 [Source:HGNC Symbol;Acc:HGNC:11253]	7129	0.267	0.2131	No
	362	RPL39P38	ribosomal protein L39 pseudogene 38 [Source:HGNC Symbol;Acc:HGNC:36935]	7138	0.267	0.2134	No
	363	ST8SIA6	ST8 alpha-N-acetyl-neuraminide alpha-2,8-sialyltransferase 6 [Source:HGNC Symbol;Acc:HGNC:23317]	7155	0.265	0.2133	No
	364	SPTY2D1OS	SPTY2D1 opposite strand [Source:HGNC Symbol;Acc:HGNC:44122]	7221	0.26	0.2107	No
	365	FPR1	formyl peptide receptor 1 [Source:HGNC Symbol;Acc:HGNC:3826]	7235	0.259	0.2107	No
	366	TGFBI	transforming growth factor beta induced [Source:HGNC Symbol;Acc:HGNC:11771]	7259	0.257	0.2102	No
	367	SIRPB1	signal regulatory protein beta 1 [Source:HGNC Symbol;Acc:HGNC:15928]	7293	0.254	0.2092	No
	368	LYL1	LYL1 basic helix-loop-helix family member [Source:HGNC Symbol;Acc:HGNC:6734]	7295	0.254	0.2099	No
	369	CMKLR1	chemerin chemokine-like receptor 1 [Source:HGNC Symbol;Acc:HGNC:2121]	7338	0.251	0.2084	No
	370	RNU1-91P	RNA, U1 small nuclear 91, pseudogene [Source:HGNC Symbol;Acc:HGNC:48433]	7340	0.25	0.209	No
	371	BEND4	BEN domain containing 4 [Source:HGNC Symbol;Acc:HGNC:23815]	7406	0.246	0.2064	No
	372	LYPD3	LY6/PLAUR domain containing 3 [Source:HGNC Symbol;Acc:HGNC:24880]	7423	0.244	0.2062	No
	373	AIF1	allograft inflammatory factor 1 [Source:HGNC Symbol;Acc:HGNC:352]	7426	0.244	0.2067	No
	374	AKR1E2	aldo-keto reductase family 1 member E2 [Source:HGNC Symbol;Acc:HGNC:23437]	7488	0.239	0.2043	No
	375	BNC2	basonuclin 2 [Source:HGNC Symbol;Acc:HGNC:30988]	7520	0.236	0.2033	No
	376	OR13A1	olfactory receptor family 13 subfamily A member 1 [Source:HGNC Symbol;Acc:HGNC:14772]	7542	0.235	0.2029	No
	377	ZNF843	zinc finger protein 843 [Source:HGNC Symbol;Acc:HGNC:28710]	7552	0.234	0.203	No
	378	GOLGA8K	golgin A8 family member K [Source:HGNC Symbol;Acc:HGNC:38652]	7554	0.234	0.2036	No
	379	CAGE1	cancer antigen 1 [Source:HGNC Symbol;Acc:HGNC:21622]	7614	0.228	0.2012	No
	380	PLXNB2	plexin B2 [Source:HGNC Symbol;Acc:HGNC:9104]	7629	0.227	0.2011	No
	381	STOX2	storkhead box 2 [Source:HGNC Symbol;Acc:HGNC:25450]	7636	0.227	0.2014	No
	382	PELATON	plaque enriched lncRNA in atherosclerotic and inflammatory bowel macrophage regulation [Source:HGNC Symbol;Acc:HGNC:50328]	7695	0.222	0.199	No
	383	LINC01451	long intergenic non-protein coding RNA 1451 [Source:NCBI gene (formerly Entrezgene);Acc:401561]	7698	0.222	0.1995	No
	384	MIR181A2HG	MIR181A2 host gene [Source:HGNC Symbol;Acc:HGNC:37188]	7837	0.211	0.1931	No
	385	TAF4B	TATA-box binding protein associated factor 4b [Source:HGNC Symbol;Acc:HGNC:11538]	7900	0.206	0.1905	No
	386	RPL10P19	ribosomal protein L10 pseudogene 19 [Source:HGNC Symbol;Acc:HGNC:52350]	7916	0.205	0.1903	No
	387	RASGRP4	RAS guanyl releasing protein 4 [Source:HGNC Symbol;Acc:HGNC:18958]	7959	0.201	0.1887	No
	388	TNFRSF21	TNF receptor superfamily member 21 [Source:HGNC Symbol;Acc:HGNC:13469]	7964	0.2	0.189	No
	389	MMP28	matrix metallopeptidase 28 [Source:HGNC Symbol;Acc:HGNC:14366]	8010	0.196	0.1872	No
	390	SIGLEC10-AS1	SIGLEC10 antisense RNA 1 [Source:HGNC Symbol;Acc:HGNC:40719]	8049	0.193	0.1858	No
	391	RPA4	replication protein A4 [Source:HGNC Symbol;Acc:HGNC:30305]	8056	0.193	0.186	No
	392	HLA-DMB	major histocompatibility complex, class II, DM beta [Source:HGNC Symbol;Acc:HGNC:4935]	8058	0.192	0.1865	No
	393	P2RX1	purinergic receptor P2X 1 [Source:HGNC Symbol;Acc:HGNC:8533]	8093	0.189	0.1852	No
	394	FBLN2	fibulin 2 [Source:HGNC Symbol;Acc:HGNC:3601]	8100	0.189	0.1854	No
	395	COL6A3	collagen type VI alpha 3 chain [Source:HGNC Symbol;Acc:HGNC:2213]	8164	0.184	0.1827	No
	396	ALPK1	alpha kinase 1 [Source:HGNC Symbol;Acc:HGNC:20917]	8166	0.184	0.1832	No
	397	ALOX5	arachidonate 5-lipoxygenase [Source:HGNC Symbol;Acc:HGNC:435]	8236	0.178	0.1801	No
	398	LTB	lymphotoxin beta [Source:HGNC Symbol;Acc:HGNC:6711]	8290	0.174	0.1779	No
	399	FBXL16	F-box and leucine rich repeat protein 16 [Source:HGNC Symbol;Acc:HGNC:14150]	8322	0.171	0.1768	No
	400	ANTXR2	ANTXR cell adhesion molecule 2 [Source:HGNC Symbol;Acc:HGNC:21732]	8335	0.17	0.1766	No
	401	ELFN1	extracellular leucine rich repeat and fibronectin type III domain containing 1 [Source:HGNC Symbol;Acc:HGNC:33154]	8343	0.17	0.1767	No
	402	PTGDS	prostaglandin D2 synthase [Source:HGNC Symbol;Acc:HGNC:9592]	8359	0.169	0.1764	No
	403	LINC00384	long intergenic non-protein coding RNA 384 [Source:HGNC Symbol;Acc:HGNC:42711]	8415	0.165	0.174	No
	404	MGLL	monoglyceride lipase [Source:HGNC Symbol;Acc:HGNC:17038]	8425	0.165	0.174	No
	405	ZNF101P2	zinc finger protein 101 pseudogene 2 [Source:HGNC Symbol;Acc:HGNC:44942]	8465	0.162	0.1725	No
	406	CNKSR2	connector enhancer of kinase suppressor of Ras 2 [Source:HGNC Symbol;Acc:HGNC:19701]	8468	0.162	0.1728	No
	407	RBM47	RNA binding motif protein 47 [Source:HGNC Symbol;Acc:HGNC:30358]	8520	0.157	0.1706	No
	408	CD101	CD101 molecule [Source:HGNC Symbol;Acc:HGNC:5949]	8539	0.155	0.1701	No
	409	NID1	nidogen 1 [Source:HGNC Symbol;Acc:HGNC:7821]	8550	0.153	0.17	No
	410	NFAM1	NFAT activating protein with ITAM motif 1 [Source:HGNC Symbol;Acc:HGNC:29872]	8556	0.153	0.1702	No
	411	UBXN10	UBX domain protein 10 [Source:HGNC Symbol;Acc:HGNC:26354]	8559	0.153	0.1705	No
	412	ELOVL7	ELOVL fatty acid elongase 7 [Source:HGNC Symbol;Acc:HGNC:26292]	8569	0.152	0.1704	No
	413	OTOF	otoferlin [Source:HGNC Symbol;Acc:HGNC:8515]	8699	0.143	0.1642	No
	414	DCHS1	dachsous cadherin-related 1 [Source:HGNC Symbol;Acc:HGNC:13681]	8708	0.142	0.1642	No
	415	PLCL1	phospholipase C like 1 (inactive) [Source:HGNC Symbol;Acc:HGNC:9063]	8722	0.141	0.1639	No
	416	LIM2	lens intrinsic membrane protein 2 [Source:HGNC Symbol;Acc:HGNC:6610]	8793	0.137	0.1607	No
	417	CXCR2P1	C-X-C motif chemokine receptor 2 pseudogene 1 [Source:HGNC Symbol;Acc:HGNC:6028]	8824	0.135	0.1595	No
	418	CXCR2	C-X-C motif chemokine receptor 2 [Source:HGNC Symbol;Acc:HGNC:6027]	8829	0.135	0.1597	No
	419	GLT1D1	glycosyltransferase 1 domain containing 1 [Source:HGNC Symbol;Acc:HGNC:26483]	8849	0.132	0.1591	No
	420	IL2RA	interleukin 2 receptor subunit alpha [Source:HGNC Symbol;Acc:HGNC:6008]	8857	0.132	0.1591	No
	421	C1orf21	chromosome 1 open reading frame 21 [Source:HGNC Symbol;Acc:HGNC:15494]	8959	0.124	0.1543	No
	422	KRT74	keratin 74 [Source:HGNC Symbol;Acc:HGNC:28929]	9056	0.118	0.1497	No
	423	LILRB2	leukocyte immunoglobulin like receptor B2 [Source:HGNC Symbol;Acc:HGNC:6606]	9077	0.116	0.149	No
	424	CAMK4	calcium/calmodulin dependent protein kinase IV [Source:HGNC Symbol;Acc:HGNC:1464]	9104	0.113	0.148	No
	425	IL6R	interleukin 6 receptor [Source:HGNC Symbol;Acc:HGNC:6019]	9145	0.111	0.1462	No
	426	LPCAT2	lysophosphatidylcholine acyltransferase 2 [Source:HGNC Symbol;Acc:HGNC:26032]	9277	0.102	0.1399	No
	427	RRM2	ribonucleotide reductase regulatory subunit M2 [Source:HGNC Symbol;Acc:HGNC:10452]	9284	0.102	0.1398	No
	428	FCER1A	Fc epsilon receptor Ia [Source:HGNC Symbol;Acc:HGNC:3609]	9297	0.101	0.1395	No
	429	FAM153CP	family with sequence similarity 153 member C, pseudogene [Source:HGNC Symbol;Acc:HGNC:33936]	9304	0.1	0.1394	No
	430	LYZ	lysozyme [Source:HGNC Symbol;Acc:HGNC:6740]	9333	0.099	0.1383	No
	431	LINC02100	long intergenic non-protein coding RNA 2100 [Source:HGNC Symbol;Acc:HGNC:52955]	9401	0.093	0.1351	No
	432	ARHGAP6	Rho GTPase activating protein 6 [Source:HGNC Symbol;Acc:HGNC:676]	9420	0.092	0.1345	No
	433	HMGA2	high mobility group AT-hook 2 [Source:HGNC Symbol;Acc:HGNC:5009]	9510	0.086	0.1302	No
	434	CSF2	colony stimulating factor 2 [Source:HGNC Symbol;Acc:HGNC:2434]	9525	0.086	0.1297	No
	435	TBC1D9	TBC1 domain family member 9 [Source:HGNC Symbol;Acc:HGNC:21710]	9526	0.085	0.1299	No
	436	NIFKP6	nucleolar protein interacting with the FHA domain of MKI67 pseudogene 6 [Source:HGNC Symbol;Acc:HGNC:44954]	9667	0.076	0.123	No
	437	ASCL2	achaete-scute family bHLH transcription factor 2 [Source:HGNC Symbol;Acc:HGNC:739]	9682	0.076	0.1225	No
	438	ABCA9	ATP binding cassette subfamily A member 9 [Source:HGNC Symbol;Acc:HGNC:39]	9706	0.074	0.1215	No
	439	IL7R	interleukin 7 receptor [Source:HGNC Symbol;Acc:HGNC:6024]	9741	0.071	0.12	No
	440	HEMGN	hemogen [Source:HGNC Symbol;Acc:HGNC:17509]	9773	0.069	0.1186	No
	441	TIMP3	TIMP metallopeptidase inhibitor 3 [Source:HGNC Symbol;Acc:HGNC:11822]	9784	0.068	0.1183	No
	442	TFEC	transcription factor EC [Source:HGNC Symbol;Acc:HGNC:11754]	9800	0.067	0.1177	No
	443	CD40LG	CD40 ligand [Source:HGNC Symbol;Acc:HGNC:11935]	9813	0.066	0.1172	No
	444	ATP6V0CP4	ATPase H+ transporting V0 subunit c pseudogene 4 [Source:HGNC Symbol;Acc:HGNC:40002]	9905	0.06	0.1128	No
	445	HLA-DOA	major histocompatibility complex, class II, DO alpha [Source:HGNC Symbol;Acc:HGNC:4936]	9913	0.059	0.1126	No
	446	CD300LF	CD300 molecule like family member f [Source:HGNC Symbol;Acc:HGNC:29883]	9939	0.058	0.1115	No
	447	TRAT1	T cell receptor associated transmembrane adaptor 1 [Source:HGNC Symbol;Acc:HGNC:30698]	9982	0.055	0.1095	No
	448	RCAN3	RCAN family member 3 [Source:HGNC Symbol;Acc:HGNC:3042]	9992	0.054	0.1092	No
	449	RPL32P1	ribosomal protein L32 pseudogene 1 [Source:HGNC Symbol;Acc:HGNC:10339]	10006	0.053	0.1086	No
	450	CSF2RB	colony stimulating factor 2 receptor subunit beta [Source:HGNC Symbol;Acc:HGNC:2436]	10020	0.052	0.1081	No
	451	KCTD12	potassium channel tetramerization domain containing 12 [Source:HGNC Symbol;Acc:HGNC:14678]	10032	0.051	0.1077	No
	452	DAB1	DAB adaptor protein 1 [Source:HGNC Symbol;Acc:HGNC:2661]	10042	0.05	0.1074	No
	453	CD244	CD244 molecule [Source:HGNC Symbol;Acc:HGNC:18171]	10258	0.034	0.0965	No
	454	COLGALT2	collagen beta(1-O)galactosyltransferase 2 [Source:HGNC Symbol;Acc:HGNC:16790]	10272	0.033	0.096	No
	455	BCAT1	branched chain amino acid transaminase 1 [Source:HGNC Symbol;Acc:HGNC:976]	10277	0.032	0.0958	No
	456	CD180	CD180 molecule [Source:HGNC Symbol;Acc:HGNC:6726]	10392	0.024	0.0901	No
	457	CD79A	CD79a molecule [Source:HGNC Symbol;Acc:HGNC:1698]	10422	0.023	0.0887	No
	458	PLCG2	phospholipase C gamma 2 [Source:HGNC Symbol;Acc:HGNC:9066]	10470	0.02	0.0864	No
	459	PLEK	pleckstrin [Source:HGNC Symbol;Acc:HGNC:9070]	10484	0.02	0.0858	No
	460	PTGIR	prostaglandin I2 receptor [Source:HGNC Symbol;Acc:HGNC:9602]	10535	0.016	0.0833	No
	461	PARM1	prostate androgen-regulated mucin-like protein 1 [Source:HGNC Symbol;Acc:HGNC:24536]	10542	0.015	0.083	No
	462	CXCR1	C-X-C motif chemokine receptor 1 [Source:HGNC Symbol;Acc:HGNC:6026]	10581	0.013	0.0811	No
	463	SLC8A1	solute carrier family 8 member A1 [Source:HGNC Symbol;Acc:HGNC:11068]	10641	0.009	0.0781	No
	464	LILRA1	leukocyte immunoglobulin like receptor A1 [Source:HGNC Symbol;Acc:HGNC:6602]	10644	0.008	0.078	No
	465	FMN1	formin 1 [Source:HGNC Symbol;Acc:HGNC:3768]	10666	0.007	0.077	No
	466	CXCL16	C-X-C motif chemokine ligand 16 [Source:HGNC Symbol;Acc:HGNC:16642]	10702	0.004	0.0752	No
	467	RNASEH2B-AS1	RNASEH2B antisense RNA 1 [Source:HGNC Symbol;Acc:HGNC:39967]	10723	0.003	0.0742	No
	468	RPS2P36	ribosomal protein S2 pseudogene 36 [Source:HGNC Symbol;Acc:HGNC:36784]	10728	0.002	0.074	No
	469	B4GALT1-AS1	B4GALT1 antisense RNA 1 [Source:HGNC Symbol;Acc:HGNC:49910]	10768	0	0.072	No
	470	FCGR3A	Fc gamma receptor IIIa [Source:HGNC Symbol;Acc:HGNC:3619]	10859	-0.007	0.0675	No
	471	SGSM1	small G protein signaling modulator 1 [Source:HGNC Symbol;Acc:HGNC:29410]	10906	-0.011	0.0652	No
	472	ACTN1	actinin alpha 1 [Source:HGNC Symbol;Acc:HGNC:163]	10917	-0.011	0.0647	No
	473	FGFBP2	fibroblast growth factor binding protein 2 [Source:HGNC Symbol;Acc:HGNC:29451]	10974	-0.013	0.0619	No
	474	LDLRAD2	low density lipoprotein receptor class A domain containing 2 [Source:HGNC Symbol;Acc:HGNC:32071]	10979	-0.014	0.0617	No
	475	ACVR1C	activin A receptor type 1C [Source:HGNC Symbol;Acc:HGNC:18123]	10990	-0.014	0.0612	No
	476	LCNL1	lipocalin like 1 [Source:HGNC Symbol;Acc:HGNC:34436]	10998	-0.015	0.0609	No
	477	CEP78	centrosomal protein 78 [Source:HGNC Symbol;Acc:HGNC:25740]	11010	-0.016	0.0604	No
	478	ERBB2	erb-b2 receptor tyrosine kinase 2 [Source:HGNC Symbol;Acc:HGNC:3430]	11035	-0.018	0.0592	No
	479	NEURL1	neuralized E3 ubiquitin protein ligase 1 [Source:HGNC Symbol;Acc:HGNC:7761]	11088	-0.022	0.0567	No
	480	OLFM2	olfactomedin 2 [Source:HGNC Symbol;Acc:HGNC:17189]	11140	-0.025	0.0541	No
	481	EPS8L3	EPS8 like 3 [Source:HGNC Symbol;Acc:HGNC:21297]	11149	-0.026	0.0538	No
	482	KIR2DS4	killer cell immunoglobulin like receptor, two Ig domains and short cytoplasmic tail 4 [Source:HGNC Symbol;Acc:HGNC:6336]	11199	-0.03	0.0514	No
	483	CRISPLD2	cysteine rich secretory protein LCCL domain containing 2 [Source:HGNC Symbol;Acc:HGNC:25248]	11201	-0.03	0.0514	No
	484	ENPP5	ectonucleotide pyrophosphatase/phosphodiesterase family member 5 [Source:HGNC Symbol;Acc:HGNC:13717]	11244	-0.033	0.0494	No
	485	CARMIL3	capping protein regulator and myosin 1 linker 3 [Source:HGNC Symbol;Acc:HGNC:20272]	11249	-0.033	0.0493	No
	486	ZNF521	zinc finger protein 521 [Source:HGNC Symbol;Acc:HGNC:24605]	11295	-0.036	0.0471	No
	487	PRSS23	serine protease 23 [Source:HGNC Symbol;Acc:HGNC:14370]	11342	-0.039	0.0448	No
	488	FCGR3B	Fc gamma receptor IIIb [Source:HGNC Symbol;Acc:HGNC:3620]	11351	-0.04	0.0445	No
	489	PTPRR	protein tyrosine phosphatase receptor type R [Source:HGNC Symbol;Acc:HGNC:9680]	11352	-0.04	0.0446	No
	490	FLT4	fms related receptor tyrosine kinase 4 [Source:HGNC Symbol;Acc:HGNC:3767]	11363	-0.041	0.0442	No
	491	DDIT4L	DNA damage inducible transcript 4 like [Source:HGNC Symbol;Acc:HGNC:30555]	11417	-0.045	0.0417	No
	492	MCAM	melanoma cell adhesion molecule [Source:HGNC Symbol;Acc:HGNC:6934]	11427	-0.046	0.0413	No
	493	OR56B2P	olfactory receptor family 56 subfamily B member 2 pseudogene [Source:HGNC Symbol;Acc:HGNC:15246]	11467	-0.049	0.0395	No
	494	CD9	CD9 molecule [Source:HGNC Symbol;Acc:HGNC:1709]	11512	-0.051	0.0374	No
	495	PLEKHA7	pleckstrin homology domain containing A7 [Source:HGNC Symbol;Acc:HGNC:27049]	11529	-0.052	0.0367	No
	496	GFI1B	growth factor independent 1B transcriptional repressor [Source:HGNC Symbol;Acc:HGNC:4238]	11562	-0.055	0.0352	No
	497	RETREG1	reticulophagy regulator 1 [Source:HGNC Symbol;Acc:HGNC:25964]	11575	-0.056	0.0348	No
	498	PKIA	cAMP-dependent protein kinase inhibitor alpha [Source:HGNC Symbol;Acc:HGNC:9017]	11581	-0.056	0.0347	No
	499	APP	amyloid beta precursor protein [Source:HGNC Symbol;Acc:HGNC:620]	11618	-0.058	0.033	No
	500	PADI4	peptidyl arginine deiminase 4 [Source:HGNC Symbol;Acc:HGNC:18368]	11627	-0.059	0.0327	No
	501	TM4SF19-AS1	TM4SF19 antisense RNA 1 [Source:HGNC Symbol;Acc:HGNC:41085]	11693	-0.064	0.0296	No
	502	STRIP2	striatin interacting protein 2 [Source:HGNC Symbol;Acc:HGNC:22209]	11716	-0.066	0.0287	No
	503	S100A9	S100 calcium binding protein A9 [Source:HGNC Symbol;Acc:HGNC:10499]	11720	-0.066	0.0287	No
	504	CYBB	cytochrome b-245 beta chain [Source:HGNC Symbol;Acc:HGNC:2578]	11735	-0.067	0.0281	No
	505	AGMAT	agmatinase [Source:HGNC Symbol;Acc:HGNC:18407]	11736	-0.067	0.0283	No
	506	SEMA3C	semaphorin 3C [Source:HGNC Symbol;Acc:HGNC:10725]	11770	-0.069	0.0268	No
	507	OR2A20P	olfactory receptor family 2 subfamily A member 20 pseudogene [Source:HGNC Symbol;Acc:HGNC:15413]	11910	-0.079	0.02	No
	508	LGALS12	galectin 12 [Source:HGNC Symbol;Acc:HGNC:15788]	11971	-0.085	0.0172	No
	509	ASB13	ankyrin repeat and SOCS box containing 13 [Source:HGNC Symbol;Acc:HGNC:19765]	12029	-0.089	0.0145	No
	510	FZD1	frizzled class receptor 1 [Source:HGNC Symbol;Acc:HGNC:4038]	12086	-0.092	0.0119	No
	511	MYB	MYB proto-oncogene, transcription factor [Source:HGNC Symbol;Acc:HGNC:7545]	12193	-0.1	0.0068	No
	512	ADAM19	ADAM metallopeptidase domain 19 [Source:HGNC Symbol;Acc:HGNC:197]	12267	-0.105	0.0033	No
	513	RLIMP1	ring finger protein, LIM domain interacting pseudogene 1 [Source:HGNC Symbol;Acc:HGNC:39682]	12290	-0.107	0.0025	No
	514	TAS2R30	taste 2 receptor member 30 [Source:HGNC Symbol;Acc:HGNC:19112]	12419	-0.116	-0.0037	No
	515	EPB41L3	erythrocyte membrane protein band 4.1 like 3 [Source:HGNC Symbol;Acc:HGNC:3380]	12499	-0.122	-0.0074	No
	516	NKG7	natural killer cell granule protein 7 [Source:HGNC Symbol;Acc:HGNC:7830]	12553	-0.126	-0.0097	No
	517	TOGARAM2	TOG array regulator of axonemal microtubules 2 [Source:HGNC Symbol;Acc:HGNC:33715]	12681	-0.134	-0.0158	No
	518	PMP22	peripheral myelin protein 22 [Source:HGNC Symbol;Acc:HGNC:9118]	12764	-0.14	-0.0196	No
	519	FCRL1	Fc receptor like 1 [Source:HGNC Symbol;Acc:HGNC:18509]	12819	-0.145	-0.022	No
	520	KCNK9	potassium two pore domain channel subfamily K member 9 [Source:HGNC Symbol;Acc:HGNC:6283]	12828	-0.145	-0.022	No
	521	TRBV5-1	T cell receptor beta variable 5-1 [Source:HGNC Symbol;Acc:HGNC:12218]	12831	-0.145	-0.0217	No
	522	CX3CR1	C-X3-C motif chemokine receptor 1 [Source:HGNC Symbol;Acc:HGNC:2558]	12864	-0.147	-0.023	No
	523	MARCKS	myristoylated alanine rich protein kinase C substrate [Source:HGNC Symbol;Acc:HGNC:6759]	12950	-0.154	-0.0269	No
	524	CST7	cystatin F [Source:HGNC Symbol;Acc:HGNC:2479]	12998	-0.157	-0.0288	No
	525	JCAD	junctional cadherin 5 associated [Source:HGNC Symbol;Acc:HGNC:29283]	13044	-0.161	-0.0307	No
	526	TMPRSS11E	transmembrane serine protease 11E [Source:HGNC Symbol;Acc:HGNC:24465]	13103	-0.164	-0.0332	No
	527	LONRF2	LON peptidase N-terminal domain and ring finger 2 [Source:HGNC Symbol;Acc:HGNC:24788]	13108	-0.164	-0.033	No
	528	SCART1	scavenger receptor family member expressed on T cells 1 [Source:HGNC Symbol;Acc:HGNC:32411]	13120	-0.165	-0.0331	No
	529	TLR4	toll like receptor 4 [Source:HGNC Symbol;Acc:HGNC:11850]	13181	-0.171	-0.0357	No
	530	EIF1P6	eukaryotic translation initiation factor 1 pseudogene 6 [Source:HGNC Symbol;Acc:HGNC:49619]	13242	-0.174	-0.0383	No
	531	SLAMF1	signaling lymphocytic activation molecule family member 1 [Source:HGNC Symbol;Acc:HGNC:10903]	13272	-0.177	-0.0393	No
	532	CHRM3-AS2	CHRM3 antisense RNA 2 [Source:HGNC Symbol;Acc:HGNC:43725]	13297	-0.178	-0.04	No
	533	PARD3	par-3 family cell polarity regulator [Source:HGNC Symbol;Acc:HGNC:16051]	13300	-0.179	-0.0397	No
	534	VIT	vitrin [Source:HGNC Symbol;Acc:HGNC:12697]	13315	-0.18	-0.0399	No
	535	PHGDH	phosphoglycerate dehydrogenase [Source:HGNC Symbol;Acc:HGNC:8923]	13323	-0.181	-0.0398	No
	536	BEGAIN	brain enriched guanylate kinase associated [Source:HGNC Symbol;Acc:HGNC:24163]	13337	-0.182	-0.04	No
	537	USP28	ubiquitin specific peptidase 28 [Source:HGNC Symbol;Acc:HGNC:12625]	13421	-0.188	-0.0437	No
	538	LRFN2	leucine rich repeat and fibronectin type III domain containing 2 [Source:HGNC Symbol;Acc:HGNC:21226]	13429	-0.188	-0.0435	No
	539	SLAMF7	SLAM family member 7 [Source:HGNC Symbol;Acc:HGNC:21394]	13452	-0.19	-0.0441	No
	540	CLDND2	claudin domain containing 2 [Source:HGNC Symbol;Acc:HGNC:28511]	13485	-0.192	-0.0453	No
	541	GFRA2	GDNF family receptor alpha 2 [Source:HGNC Symbol;Acc:HGNC:4244]	13583	-0.199	-0.0497	No
	542	TNFRSF13C	TNF receptor superfamily member 13C [Source:HGNC Symbol;Acc:HGNC:17755]	13587	-0.2	-0.0493	No
	543	TMEM163	transmembrane protein 163 [Source:HGNC Symbol;Acc:HGNC:25380]	13594	-0.2	-0.0491	No
	544	HK2	hexokinase 2 [Source:HGNC Symbol;Acc:HGNC:4923]	13595	-0.201	-0.0485	No
	545	SPINT2	serine peptidase inhibitor, Kunitz type 2 [Source:HGNC Symbol;Acc:HGNC:11247]	13603	-0.201	-0.0484	No
	546	CXCL2	C-X-C motif chemokine ligand 2 [Source:HGNC Symbol;Acc:HGNC:4603]	13624	-0.202	-0.0488	No
	547	RPL23AP55	ribosomal protein L23a pseudogene 55 [Source:HGNC Symbol;Acc:HGNC:35997]	13681	-0.206	-0.0511	No
	548	ARMCX1	armadillo repeat containing X-linked 1 [Source:HGNC Symbol;Acc:HGNC:18073]	13720	-0.209	-0.0525	No
	549	RCAN3AS	RCAN3 antisense RNA [Source:HGNC Symbol;Acc:HGNC:39009]	13778	-0.212	-0.0548	No
	550	LSR	lipolysis stimulated lipoprotein receptor [Source:HGNC Symbol;Acc:HGNC:29572]	13782	-0.212	-0.0544	No
	551	TSHZ3	teashirt zinc finger homeobox 3 [Source:HGNC Symbol;Acc:HGNC:30700]	13812	-0.214	-0.0553	No
	552	CCDC13	coiled-coil domain containing 13 [Source:HGNC Symbol;Acc:HGNC:26358]	13846	-0.217	-0.0564	No
	553	GNGT2	G protein subunit gamma transducin 2 [Source:HGNC Symbol;Acc:HGNC:4412]	13938	-0.225	-0.0605	No
	554	PROSER2	proline and serine rich 2 [Source:HGNC Symbol;Acc:HGNC:23728]	13982	-0.227	-0.062	No
	555	ANTXRLP1	ANTXR like pseudogene 1 [Source:HGNC Symbol;Acc:HGNC:45004]	13992	-0.228	-0.0619	No
	556	AOAH-IT1	AOAH intronic transcript 1 [Source:HGNC Symbol;Acc:HGNC:41307]	14039	-0.232	-0.0636	No
	557	HOXA10	homeobox A10 [Source:HGNC Symbol;Acc:HGNC:5100]	14044	-0.232	-0.0632	No
	558	TLR8	toll like receptor 8 [Source:HGNC Symbol;Acc:HGNC:15632]	14050	-0.233	-0.0628	No
	559	CDCA7L	cell division cycle associated 7 like [Source:HGNC Symbol;Acc:HGNC:30777]	14053	-0.233	-0.0623	No
	560	TRIB1	tribbles pseudokinase 1 [Source:HGNC Symbol;Acc:HGNC:16891]	14056	-0.233	-0.0618	No
	561	GPR55	G protein-coupled receptor 55 [Source:HGNC Symbol;Acc:HGNC:4511]	14062	-0.234	-0.0615	No
	562	TMEM176B	transmembrane protein 176B [Source:HGNC Symbol;Acc:HGNC:29596]	14066	-0.234	-0.061	No
	563	LMO2	LIM domain only 2 [Source:HGNC Symbol;Acc:HGNC:6642]	14226	-0.247	-0.0684	No
	564	LAYN	layilin [Source:HGNC Symbol;Acc:HGNC:29471]	14237	-0.247	-0.0683	No
	565	ACSL6	acyl-CoA synthetase long chain family member 6 [Source:HGNC Symbol;Acc:HGNC:16496]	14253	-0.248	-0.0684	No
	566	RBPMS2	RNA binding protein, mRNA processing factor 2 [Source:HGNC Symbol;Acc:HGNC:19098]	14270	-0.25	-0.0685	No
	567	SH3RF3	SH3 domain containing ring finger 3 [Source:HGNC Symbol;Acc:HGNC:24699]	14306	-0.252	-0.0696	No
	568	KLRC2	killer cell lectin like receptor C2 [Source:HGNC Symbol;Acc:HGNC:6375]	14312	-0.253	-0.0692	No
	569	BIRC7	baculoviral IAP repeat containing 7 [Source:HGNC Symbol;Acc:HGNC:13702]	14368	-0.257	-0.0713	No
	570	ADGRE2	adhesion G protein-coupled receptor E2 [Source:HGNC Symbol;Acc:HGNC:3337]	14373	-0.258	-0.0708	No
	571	GOLGA8N	golgin A8 family member N [Source:HGNC Symbol;Acc:HGNC:44405]	14388	-0.259	-0.0709	No
	572	HNRNPA1P21	heterogeneous nuclear ribonucleoprotein A1 pseudogene 21 [Source:HGNC Symbol;Acc:HGNC:39539]	14393	-0.259	-0.0704	No
	573	DPY19L2	dpy-19 like 2 [Source:HGNC Symbol;Acc:HGNC:19414]	14416	-0.261	-0.0708	No
	574	SOX8	SRY-box transcription factor 8 [Source:HGNC Symbol;Acc:HGNC:11203]	14439	-0.262	-0.0712	No
	575	DTHD1	death domain containing 1 [Source:HGNC Symbol;Acc:HGNC:37261]	14473	-0.265	-0.0722	No
	576	TRGJP1	T cell receptor gamma joining P1 [Source:HGNC Symbol;Acc:HGNC:12280]	14482	-0.266	-0.0719	No
	577	PKP2	plakophilin 2 [Source:HGNC Symbol;Acc:HGNC:9024]	14527	-0.27	-0.0734	No
	578	TTC38	tetratricopeptide repeat domain 38 [Source:HGNC Symbol;Acc:HGNC:26082]	14558	-0.272	-0.0742	No
	579	HES1	hes family bHLH transcription factor 1 [Source:HGNC Symbol;Acc:HGNC:5192]	14559	-0.272	-0.0735	No
	580	IGHD	immunoglobulin heavy constant delta [Source:HGNC Symbol;Acc:HGNC:5480]	14571	-0.273	-0.0733	No
	581	HECW2	HECT, C2 and WW domain containing E3 ubiquitin protein ligase 2 [Source:HGNC Symbol;Acc:HGNC:29853]	14577	-0.273	-0.0729	No
	582	ZDHHC20P1	zinc finger DHHC-type containing 20 pseudogene 1 [Source:HGNC Symbol;Acc:HGNC:33456]	14589	-0.274	-0.0727	No
	583	TRGVA	T cell receptor gamma variable A (pseudogene) [Source:HGNC Symbol;Acc:HGNC:12296]	14612	-0.276	-0.0731	No
	584	PODN	podocan [Source:HGNC Symbol;Acc:HGNC:23174]	14623	-0.277	-0.0729	No
	585	GTF2IRD1	GTF2I repeat domain containing 1 [Source:HGNC Symbol;Acc:HGNC:4661]	14639	-0.278	-0.0729	No
	586	PCBP3	poly(rC) binding protein 3 [Source:HGNC Symbol;Acc:HGNC:8651]	14668	-0.281	-0.0736	No
	587	ARVCF	ARVCF delta catenin family member [Source:HGNC Symbol;Acc:HGNC:728]	14715	-0.286	-0.0751	No
	588	ANPEP	alanyl aminopeptidase, membrane [Source:HGNC Symbol;Acc:HGNC:500]	14729	-0.287	-0.075	No
	589	CCL18	C-C motif chemokine ligand 18 [Source:HGNC Symbol;Acc:HGNC:10616]	14738	-0.288	-0.0747	No
	590	SIGLEC18P	sialic acid binding Ig like lectin 18, pseudogene [Source:HGNC Symbol;Acc:HGNC:15491]	14758	-0.289	-0.0749	No
	591	P2RY1	purinergic receptor P2Y1 [Source:HGNC Symbol;Acc:HGNC:8539]	14830	-0.295	-0.0777	No
	592	SLC22A17	solute carrier family 22 member 17 [Source:HGNC Symbol;Acc:HGNC:23095]	14860	-0.297	-0.0784	No
	593	LILRP2	leukocyte immunoglobulin-like receptor pseudogene 2 [Source:HGNC Symbol;Acc:HGNC:15497]	14896	-0.3	-0.0794	No
	594	TRIM2	tripartite motif containing 2 [Source:HGNC Symbol;Acc:HGNC:15974]	14900	-0.301	-0.0787	No
	595	BRDT	bromodomain testis associated [Source:HGNC Symbol;Acc:HGNC:1105]	14910	-0.301	-0.0784	No
	596	TEKT3	tektin 3 [Source:HGNC Symbol;Acc:HGNC:14293]	14912	-0.302	-0.0777	No
	597	RTKN2	rhotekin 2 [Source:HGNC Symbol;Acc:HGNC:19364]	14920	-0.302	-0.0772	No
	598	LINC01762	long intergenic non-protein coding RNA 1762 [Source:HGNC Symbol;Acc:HGNC:52552]	14922	-0.302	-0.0765	No
	599	RPRM	reprimo, TP53 dependent G2 arrest mediator homolog [Source:HGNC Symbol;Acc:HGNC:24201]	14924	-0.303	-0.0757	No
	600	GZMB	granzyme B [Source:HGNC Symbol;Acc:HGNC:4709]	14933	-0.304	-0.0753	No
	601	TRDV1	T cell receptor delta variable 1 [Source:HGNC Symbol;Acc:HGNC:12262]	14942	-0.304	-0.0749	No
	602	RPL12P18	ribosomal protein L12 pseudogene 18 [Source:HGNC Symbol;Acc:HGNC:36750]	15007	-0.304	-0.0774	No
	603	SIAH3	siah E3 ubiquitin protein ligase family member 3 [Source:HGNC Symbol;Acc:HGNC:30553]	15010	-0.304	-0.0766	No
	604	MMP23A	matrix metallopeptidase 23A (pseudogene) [Source:HGNC Symbol;Acc:HGNC:7170]	15029	-0.304	-0.0768	No
	605	TBC1D27P	TBC1 domain family member 27, pseudogene [Source:HGNC Symbol;Acc:HGNC:28104]	15055	-0.304	-0.0772	No
	606	CCR3	C-C motif chemokine receptor 3 [Source:HGNC Symbol;Acc:HGNC:1604]	15064	-0.304	-0.0768	No
	607	HCAR2	hydroxycarboxylic acid receptor 2 [Source:HGNC Symbol;Acc:HGNC:24827]	15114	-0.309	-0.0785	No
	608	WDR17	WD repeat domain 17 [Source:HGNC Symbol;Acc:HGNC:16661]	15168	-0.312	-0.0804	No
	609	SETBP1-DT	SETBP1 divergent transcript [Source:HGNC Symbol;Acc:HGNC:54819]	15169	-0.312	-0.0795	No
	610	LINC01511	long intergenic non-protein coding RNA 1511 [Source:HGNC Symbol;Acc:HGNC:51200]	15195	-0.314	-0.08	No
	611	TBC1D4	TBC1 domain family member 4 [Source:HGNC Symbol;Acc:HGNC:19165]	15215	-0.316	-0.0801	No
	612	KIR2DL3	killer cell immunoglobulin like receptor, two Ig domains and long cytoplasmic tail 3 [Source:HGNC Symbol;Acc:HGNC:6331]	15322	-0.327	-0.0846	No
	613	GCNT4	glucosaminyl (N-acetyl) transferase 4 [Source:HGNC Symbol;Acc:HGNC:17973]	15370	-0.331	-0.0861	No
	614	MORF4L1P3	mortality factor 4 like 1 pseudogene 3 [Source:HGNC Symbol;Acc:HGNC:20402]	15381	-0.333	-0.0858	No
	615	FTCD	formimidoyltransferase cyclodeaminase [Source:HGNC Symbol;Acc:HGNC:3974]	15394	-0.333	-0.0855	No
	616	SMOX	spermine oxidase [Source:HGNC Symbol;Acc:HGNC:15862]	15400	-0.334	-0.0848	No
	617	SIK1	salt inducible kinase 1 [Source:HGNC Symbol;Acc:HGNC:11142]	15447	-0.338	-0.0863	No
	618	TM4SF19	transmembrane 4 L six family member 19 [Source:HGNC Symbol;Acc:HGNC:25167]	15452	-0.339	-0.0856	No
	619	PDE2A-AS2	PDE2A antisense RNA 2 [Source:HGNC Symbol;Acc:HGNC:40434]	15460	-0.34	-0.0851	No
	620	FLT3	fms related receptor tyrosine kinase 3 [Source:HGNC Symbol;Acc:HGNC:3765]	15528	-0.347	-0.0875	No
	621	KIR2DP1	killer cell immunoglobulin like receptor, two Ig domains pseudogene 1 [Source:HGNC Symbol;Acc:HGNC:16344]	15615	-0.35	-0.091	No
	622	IGLC3	immunoglobulin lambda constant 3 (Kern-Oz+ marker) [Source:HGNC Symbol;Acc:HGNC:5857]	15630	-0.352	-0.0908	No
	623	CCDC149	coiled-coil domain containing 149 [Source:HGNC Symbol;Acc:HGNC:25405]	15666	-0.355	-0.0916	No
	624	RAP1GAP2	RAP1 GTPase activating protein 2 [Source:HGNC Symbol;Acc:HGNC:29176]	15672	-0.356	-0.0909	No
	625	EPHX2	epoxide hydrolase 2 [Source:HGNC Symbol;Acc:HGNC:3402]	15674	-0.356	-0.09	No
	626	HHAT	hedgehog acyltransferase [Source:HGNC Symbol;Acc:HGNC:18270]	15760	-0.363	-0.0934	No
	627	EEF1A1P14	eukaryotic translation elongation factor 1 alpha 1 pseudogene 14 [Source:HGNC Symbol;Acc:HGNC:3197]	15825	-0.37	-0.0956	No
	628	NPAS2	neuronal PAS domain protein 2 [Source:HGNC Symbol;Acc:HGNC:7895]	15843	-0.371	-0.0955	No
	629	UMODL1	uromodulin like 1 [Source:HGNC Symbol;Acc:HGNC:12560]	15930	-0.373	-0.0989	No
	630	IRS1	insulin receptor substrate 1 [Source:HGNC Symbol;Acc:HGNC:6125]	15947	-0.375	-0.0987	No
	631	LRP4	LDL receptor related protein 4 [Source:HGNC Symbol;Acc:HGNC:6696]	16092	-0.387	-0.105	No
	632	LZTS3	leucine zipper tumor suppressor family member 3 [Source:HGNC Symbol;Acc:HGNC:30139]	16124	-0.39	-0.1056	No
	633	AMER2	APC membrane recruitment protein 2 [Source:HGNC Symbol;Acc:HGNC:26360]	16143	-0.391	-0.1054	No
	634	ERICH3	glutamate rich 3 [Source:HGNC Symbol;Acc:HGNC:25346]	16238	-0.395	-0.1092	No
	635	ZNF503	zinc finger protein 503 [Source:HGNC Symbol;Acc:HGNC:23589]	16289	-0.4	-0.1106	No
	636	AKAP6	A-kinase anchoring protein 6 [Source:HGNC Symbol;Acc:HGNC:376]	16304	-0.402	-0.1103	No
	637	PIMREG	PICALM interacting mitotic regulator [Source:HGNC Symbol;Acc:HGNC:25483]	16316	-0.402	-0.1098	No
	638	LINC01537	long intergenic non-protein coding RNA 1537 [Source:HGNC Symbol;Acc:HGNC:51301]	16358	-0.406	-0.1108	No
	639	CD80	CD80 molecule [Source:HGNC Symbol;Acc:HGNC:1700]	16376	-0.409	-0.1106	No
	640	BLK	BLK proto-oncogene, Src family tyrosine kinase [Source:HGNC Symbol;Acc:HGNC:1057]	16389	-0.411	-0.1101	No
	641	EGLN3	egl-9 family hypoxia inducible factor 3 [Source:HGNC Symbol;Acc:HGNC:14661]	16455	-0.415	-0.1123	No
	642	RNF207	ring finger protein 207 [Source:HGNC Symbol;Acc:HGNC:32947]	16461	-0.416	-0.1114	No
	643	TRABD2A	TraB domain containing 2A [Source:HGNC Symbol;Acc:HGNC:27013]	16489	-0.418	-0.1117	No
	644	CXXC4	CXXC finger protein 4 [Source:HGNC Symbol;Acc:HGNC:24593]	16490	-0.418	-0.1106	No
	645	NCF4	neutrophil cytosolic factor 4 [Source:HGNC Symbol;Acc:HGNC:7662]	16539	-0.423	-0.1119	No
	646	CCR7	C-C motif chemokine receptor 7 [Source:HGNC Symbol;Acc:HGNC:1608]	16559	-0.426	-0.1118	No
	647	B3GAT1	beta-1,3-glucuronyltransferase 1 [Source:HGNC Symbol;Acc:HGNC:921]	16579	-0.426	-0.1116	No
	648	GAPT	GRB2 binding adaptor protein, transmembrane [Source:HGNC Symbol;Acc:HGNC:26588]	16605	-0.429	-0.1117	No
	649	BCAS2P2	BCAS2 pseudogene 2 [Source:HGNC Symbol;Acc:HGNC:39595]	16623	-0.43	-0.1114	No
	650	VNN1	vanin 1 [Source:HGNC Symbol;Acc:HGNC:12705]	16624	-0.431	-0.1103	No
	651	ZBTB8OSP2	zinc finger and BTB domain containing 8 opposite strand pseudogene 2 [Source:HGNC Symbol;Acc:HGNC:30326]	16627	-0.431	-0.1093	No
	652	LINC02384	long intergenic non-protein coding RNA 2384 [Source:HGNC Symbol;Acc:HGNC:53308]	16666	-0.432	-0.11	No
	653	CHSY3	chondroitin sulfate synthase 3 [Source:HGNC Symbol;Acc:HGNC:24293]	16678	-0.433	-0.1095	No
	654	MTUS1	microtubule associated scaffold protein 1 [Source:HGNC Symbol;Acc:HGNC:29789]	16719	-0.437	-0.1103	No
	655	CEP295NL	CEP295 N-terminal like [Source:HGNC Symbol;Acc:HGNC:44659]	16746	-0.439	-0.1105	No
	656	ARMC2-AS1	ARMC2 antisense RNA 1 [Source:HGNC Symbol;Acc:HGNC:41008]	16748	-0.439	-0.1094	No
	657	TNS3	tensin 3 [Source:HGNC Symbol;Acc:HGNC:21616]	16771	-0.44	-0.1093	No
	658	C3orf52	chromosome 3 open reading frame 52 [Source:HGNC Symbol;Acc:HGNC:26255]	16782	-0.441	-0.1087	No
	659	FAM184A	family with sequence similarity 184 member A [Source:HGNC Symbol;Acc:HGNC:20991]	16813	-0.443	-0.109	No
	660	AKR1C5P	aldo-keto reductase family 1 member C5, pseudogene [Source:HGNC Symbol;Acc:HGNC:44679]	16819	-0.443	-0.1081	No
	661	SCGB3A1	secretoglobin family 3A member 1 [Source:HGNC Symbol;Acc:HGNC:18384]	16821	-0.443	-0.107	No
	662	TMEM256-PLSCR3	TMEM256-PLSCR3 readthrough (NMD candidate) [Source:HGNC Symbol;Acc:HGNC:49186]	16825	-0.443	-0.106	No
	663	CERCAM	cerebral endothelial cell adhesion molecule [Source:HGNC Symbol;Acc:HGNC:23723]	16839	-0.443	-0.1054	No
	664	KRT18	keratin 18 [Source:HGNC Symbol;Acc:HGNC:6430]	16850	-0.444	-0.1048	No
	665	CLCN4	chloride voltage-gated channel 4 [Source:HGNC Symbol;Acc:HGNC:2022]	16901	-0.449	-0.1061	No
	666	GLIS3	GLIS family zinc finger 3 [Source:HGNC Symbol;Acc:HGNC:28510]	16903	-0.449	-0.105	No
	667	RAB27B	RAB27B, member RAS oncogene family [Source:HGNC Symbol;Acc:HGNC:9767]	16906	-0.449	-0.1039	No
	668	SIRPA	signal regulatory protein alpha [Source:HGNC Symbol;Acc:HGNC:9662]	16911	-0.449	-0.1029	No
	669	GBP6	guanylate binding protein family member 6 [Source:HGNC Symbol;Acc:HGNC:25395]	16926	-0.45	-0.1024	No
	670	IGHG1	immunoglobulin heavy constant gamma 1 (G1m marker) [Source:HGNC Symbol;Acc:HGNC:5525]	16929	-0.451	-0.1013	No
	671	TRAV8-2	T cell receptor alpha variable 8-2 [Source:HGNC Symbol;Acc:HGNC:12147]	16962	-0.451	-0.1018	No
	672	LINC01229	long intergenic non-protein coding RNA 1229 [Source:HGNC Symbol;Acc:HGNC:49682]	16966	-0.451	-0.1007	No
	673	CAV1	caveolin 1 [Source:HGNC Symbol;Acc:HGNC:1527]	16972	-0.451	-0.0998	No
	674	NLGN4X	neuroligin 4 X-linked [Source:HGNC Symbol;Acc:HGNC:14287]	17111	-0.459	-0.1056	No
	675	TCEAL9	transcription elongation factor A like 9 [Source:HGNC Symbol;Acc:HGNC:30084]	17155	-0.463	-0.1065	No
	676	TRBV19	T cell receptor beta variable 19 [Source:HGNC Symbol;Acc:HGNC:12194]	17179	-0.463	-0.1065	No
	677	HR	HR lysine demethylase and nuclear receptor corepressor [Source:HGNC Symbol;Acc:HGNC:5172]	17211	-0.467	-0.1068	No
	678	FAM189A2	family with sequence similarity 189 member A2 [Source:HGNC Symbol;Acc:HGNC:24820]	17214	-0.467	-0.1057	No
	679	EPB41L4A-DT	EPB41L4A divergent transcript [Source:HGNC Symbol;Acc:HGNC:25643]	17217	-0.467	-0.1045	No
	680	LAMC1	laminin subunit gamma 1 [Source:HGNC Symbol;Acc:HGNC:6492]	17220	-0.467	-0.1034	No
	681	C4orf45	chromosome 4 open reading frame 45 [Source:HGNC Symbol;Acc:HGNC:26342]	17225	-0.467	-0.1024	No
	682	ST14	ST14 transmembrane serine protease matriptase [Source:HGNC Symbol;Acc:HGNC:11344]	17237	-0.467	-0.1017	No
	683	PTX3	pentraxin 3 [Source:HGNC Symbol;Acc:HGNC:9692]	17256	-0.468	-0.1014	No
	684	SRXN1	sulfiredoxin 1 [Source:HGNC Symbol;Acc:HGNC:16132]	17262	-0.468	-0.1004	No
	685	CCR8	C-C motif chemokine receptor 8 [Source:HGNC Symbol;Acc:HGNC:1609]	17268	-0.468	-0.0994	No
	686	CDS1	CDP-diacylglycerol synthase 1 [Source:HGNC Symbol;Acc:HGNC:1800]	17269	-0.468	-0.0982	No
	687	NFE2	nuclear factor, erythroid 2 [Source:HGNC Symbol;Acc:HGNC:7780]	17293	-0.47	-0.0981	No
	688	PRB3	proline rich protein BstNI subfamily 3 [Source:HGNC Symbol;Acc:HGNC:9339]	17299	-0.47	-0.0971	No
	689	JDP2	Jun dimerization protein 2 [Source:HGNC Symbol;Acc:HGNC:17546]	17318	-0.47	-0.0968	No
	690	NSUN7	NOP2/Sun RNA methyltransferase family member 7 [Source:HGNC Symbol;Acc:HGNC:25857]	17332	-0.471	-0.0962	No
	691	SLCO4C1	solute carrier organic anion transporter family member 4C1 [Source:HGNC Symbol;Acc:HGNC:23612]	17333	-0.471	-0.0949	No
	692	ADAMTS14	ADAM metallopeptidase with thrombospondin type 1 motif 14 [Source:HGNC Symbol;Acc:HGNC:14899]	17334	-0.471	-0.0937	No
	693	NKAPL	NFKB activating protein like [Source:HGNC Symbol;Acc:HGNC:21584]	17339	-0.472	-0.0926	No
	694	ADGRG1	adhesion G protein-coupled receptor G1 [Source:HGNC Symbol;Acc:HGNC:4512]	17344	-0.472	-0.0916	No
	695	NT5DC4	5'-nucleotidase domain containing 4 [Source:HGNC Symbol;Acc:HGNC:27678]	17388	-0.474	-0.0925	No
	696	PRDM16	PR/SET domain 16 [Source:HGNC Symbol;Acc:HGNC:14000]	17397	-0.474	-0.0917	No
	697	CHDH	choline dehydrogenase [Source:HGNC Symbol;Acc:HGNC:24288]	17400	-0.474	-0.0905	No
	698	ANKRD36BP2	ankyrin repeat domain 36B pseudogene 2 [Source:HGNC Symbol;Acc:HGNC:33607]	17447	-0.476	-0.0916	No
	699	MME	membrane metalloendopeptidase [Source:HGNC Symbol;Acc:HGNC:7154]	17456	-0.477	-0.0907	No
	700	RAB44	RAB44, member RAS oncogene family [Source:HGNC Symbol;Acc:HGNC:21068]	17457	-0.477	-0.0894	No
	701	SHISA2	shisa family member 2 [Source:HGNC Symbol;Acc:HGNC:20366]	17474	-0.478	-0.089	No
	702	OCM	oncomodulin [Source:HGNC Symbol;Acc:HGNC:8105]	17486	-0.478	-0.0883	No
	703	ASAP3	ArfGAP with SH3 domain, ankyrin repeat and PH domain 3 [Source:HGNC Symbol;Acc:HGNC:14987]	17541	-0.481	-0.0898	No
	704	C14orf132	chromosome 14 open reading frame 132 [Source:HGNC Symbol;Acc:HGNC:20346]	17549	-0.481	-0.0888	No
	705	DDAH1	dimethylarginine dimethylaminohydrolase 1 [Source:HGNC Symbol;Acc:HGNC:2715]	17578	-0.482	-0.089	No
	707	RIC3	RIC3 acetylcholine receptor chaperone [Source:HGNC Symbol;Acc:HGNC:30338]	17585	-0.482	-0.0867	No
	708	GNG12	G protein subunit gamma 12 [Source:HGNC Symbol;Acc:HGNC:19663]	17629	-0.484	-0.0876	No
	709	IGHA2	immunoglobulin heavy constant alpha 2 (A2m marker) [Source:HGNC Symbol;Acc:HGNC:5479]	17630	-0.484	-0.0863	No
	710	SLC2A5	solute carrier family 2 member 5 [Source:HGNC Symbol;Acc:HGNC:11010]	17641	-0.484	-0.0855	No
	711	ADTRP	androgen dependent TFPI regulating protein [Source:HGNC Symbol;Acc:HGNC:21214]	17673	-0.486	-0.0858	No
	712	ROR1	receptor tyrosine kinase like orphan receptor 1 [Source:HGNC Symbol;Acc:HGNC:10256]	17697	-0.487	-0.0857	No
	713	PYGL	glycogen phosphorylase L [Source:HGNC Symbol;Acc:HGNC:9725]	17747	-0.489	-0.0869	No
	714	ADCY6	adenylate cyclase 6 [Source:HGNC Symbol;Acc:HGNC:237]	17808	-0.492	-0.0886	No
	715	PSD3	pleckstrin and Sec7 domain containing 3 [Source:HGNC Symbol;Acc:HGNC:19093]	17823	-0.493	-0.088	No
	716	PRKG1	protein kinase cGMP-dependent 1 [Source:HGNC Symbol;Acc:HGNC:9414]	17827	-0.493	-0.0869	No
	717	HTR2B	5-hydroxytryptamine receptor 2B [Source:HGNC Symbol;Acc:HGNC:5294]	17846	-0.494	-0.0865	No
	718	AKAP12	A-kinase anchoring protein 12 [Source:HGNC Symbol;Acc:HGNC:370]	17881	-0.496	-0.0869	No
	719	ZDHHC15	zinc finger DHHC-type palmitoyltransferase 15 [Source:HGNC Symbol;Acc:HGNC:20342]	17894	-0.497	-0.0862	No
	720	PDCD1	programmed cell death 1 [Source:HGNC Symbol;Acc:HGNC:8760]	17902	-0.498	-0.0852	No
	721	LEXM	lymphocyte expansion molecule [Source:HGNC Symbol;Acc:HGNC:26854]	17937	-0.504	-0.0856	No
	722	LINC01550	long intergenic non-protein coding RNA 1550 [Source:HGNC Symbol;Acc:HGNC:20111]	17969	-0.507	-0.0858	No
	723	FCGR2C	Fc gamma receptor IIc (gene/pseudogene) [Source:HGNC Symbol;Acc:HGNC:15626]	18060	-0.515	-0.0891	No
	724	MNDA	myeloid cell nuclear differentiation antigen [Source:HGNC Symbol;Acc:HGNC:7183]	18085	-0.518	-0.0889	No
	725	PEBP1P3	phosphatidylethanolamine binding protein 1 pseudogene 3 [Source:HGNC Symbol;Acc:HGNC:44345]	18130	-0.523	-0.0898	No
	726	F2RL2	coagulation factor II thrombin receptor like 2 [Source:HGNC Symbol;Acc:HGNC:3539]	18149	-0.525	-0.0893	No
	727	DRAXIN	dorsal inhibitory axon guidance protein [Source:HGNC Symbol;Acc:HGNC:25054]	18197	-0.53	-0.0903	No
	728	IL10	interleukin 10 [Source:HGNC Symbol;Acc:HGNC:5962]	18217	-0.532	-0.0898	No
	729	MYCT1	MYC target 1 [Source:HGNC Symbol;Acc:HGNC:23172]	18236	-0.535	-0.0893	No
	730	KCNN4	potassium calcium-activated channel subfamily N member 4 [Source:HGNC Symbol;Acc:HGNC:6293]	18252	-0.537	-0.0886	No
	731	THEMIS	thymocyte selection associated [Source:HGNC Symbol;Acc:HGNC:21569]	18255	-0.537	-0.0873	No
	732	PDGFRB	platelet derived growth factor receptor beta [Source:HGNC Symbol;Acc:HGNC:8804]	18312	-0.544	-0.0887	No
	733	CD28	CD28 molecule [Source:HGNC Symbol;Acc:HGNC:1653]	18349	-0.549	-0.0891	No
	734	KCNQ3	potassium voltage-gated channel subfamily Q member 3 [Source:HGNC Symbol;Acc:HGNC:6297]	18370	-0.553	-0.0887	No
	735	PTCH1	patched 1 [Source:HGNC Symbol;Acc:HGNC:9585]	18373	-0.554	-0.0873	No
	736	FRMPD3	FERM and PDZ domain containing 3 [Source:HGNC Symbol;Acc:HGNC:29382]	18400	-0.558	-0.0871	No
	737	UBASH3A	ubiquitin associated and SH3 domain containing A [Source:HGNC Symbol;Acc:HGNC:12462]	18421	-0.561	-0.0867	No
	738	PTGS2	prostaglandin-endoperoxide synthase 2 [Source:HGNC Symbol;Acc:HGNC:9605]	18448	-0.566	-0.0865	No
	739	ID3	inhibitor of DNA binding 3, HLH protein [Source:HGNC Symbol;Acc:HGNC:5362]	18474	-0.569	-0.0862	No
	740	PYHIN1	pyrin and HIN domain family member 1 [Source:HGNC Symbol;Acc:HGNC:28894]	18499	-0.573	-0.0859	No
	741	HPCAL4	hippocalcin like 4 [Source:HGNC Symbol;Acc:HGNC:18212]	18511	-0.574	-0.085	No
	742	PPARG	peroxisome proliferator activated receptor gamma [Source:HGNC Symbol;Acc:HGNC:9236]	18557	-0.581	-0.0857	No
	743	SOWAHB	sosondowah ankyrin repeat domain family member B [Source:HGNC Symbol;Acc:HGNC:32958]	18584	-0.584	-0.0855	No
	744	HEATR9	HEAT repeat containing 9 [Source:HGNC Symbol;Acc:HGNC:26548]	18625	-0.589	-0.086	No
	745	NTN4	netrin 4 [Source:HGNC Symbol;Acc:HGNC:13658]	18636	-0.591	-0.0849	No
	746	EPHX4	epoxide hydrolase 4 [Source:HGNC Symbol;Acc:HGNC:23758]	18642	-0.592	-0.0836	No
	747	KCNQ1	potassium voltage-gated channel subfamily Q member 1 [Source:HGNC Symbol;Acc:HGNC:6294]	18670	-0.596	-0.0834	No
	748	TIGIT	T cell immunoreceptor with Ig and ITIM domains [Source:HGNC Symbol;Acc:HGNC:26838]	18675	-0.598	-0.082	No
	749	FOXJ1	forkhead box J1 [Source:HGNC Symbol;Acc:HGNC:3816]	18706	-0.601	-0.0819	No
	750	VCAM1	vascular cell adhesion molecule 1 [Source:HGNC Symbol;Acc:HGNC:12663]	18753	-0.607	-0.0827	No
	751	CSF3R	colony stimulating factor 3 receptor [Source:HGNC Symbol;Acc:HGNC:2439]	18793	-0.614	-0.083	No
	752	MYO3B	myosin IIIB [Source:HGNC Symbol;Acc:HGNC:15576]	18846	-0.623	-0.084	No
	753	TRAJ27	T cell receptor alpha joining 27 [Source:HGNC Symbol;Acc:HGNC:12056]	18849	-0.624	-0.0825	No
	754	NME8	NME/NM23 family member 8 [Source:HGNC Symbol;Acc:HGNC:16473]	18881	-0.628	-0.0824	No
	755	LINC01891	long intergenic non-protein coding RNA 1891 [Source:HGNC Symbol;Acc:HGNC:52710]	18882	-0.628	-0.0807	No
	756	FST	follistatin [Source:HGNC Symbol;Acc:HGNC:3971]	18892	-0.63	-0.0795	No
	757	PLOD1	procollagen-lysine,2-oxoglutarate 5-dioxygenase 1 [Source:HGNC Symbol;Acc:HGNC:9081]	18898	-0.631	-0.0781	No
	758	GEM	GTP binding protein overexpressed in skeletal muscle [Source:HGNC Symbol;Acc:HGNC:4234]	18965	-0.644	-0.0797	No
	759	SIGLEC10	sialic acid binding Ig like lectin 10 [Source:HGNC Symbol;Acc:HGNC:15620]	18971	-0.644	-0.0783	No
	760	ACTN3	actinin alpha 3 [Source:HGNC Symbol;Acc:HGNC:165]	18998	-0.647	-0.0779	No
	761	CBX2	chromobox 2 [Source:HGNC Symbol;Acc:HGNC:1552]	19088	-0.664	-0.0806	No
	762	FASLG	Fas ligand [Source:HGNC Symbol;Acc:HGNC:11936]	19112	-0.668	-0.08	No
	763	CASP12	caspase 12 (gene/pseudogene) [Source:HGNC Symbol;Acc:HGNC:19004]	19133	-0.674	-0.0793	No
	764	GPR153	G protein-coupled receptor 153 [Source:HGNC Symbol;Acc:HGNC:23618]	19180	-0.685	-0.0798	No
	765	RBMS3	RNA binding motif single stranded interacting protein 3 [Source:HGNC Symbol;Acc:HGNC:13427]	19182	-0.685	-0.078	No
	766	RPL4P1	ribosomal protein L4 pseudogene 1 [Source:HGNC Symbol;Acc:HGNC:23551]	19222	-0.695	-0.0782	No
	767	KIF5C	kinesin family member 5C [Source:HGNC Symbol;Acc:HGNC:6325]	19246	-0.701	-0.0775	No
	768	SLC7A11	solute carrier family 7 member 11 [Source:HGNC Symbol;Acc:HGNC:11059]	19329	-0.725	-0.0797	No
	769	CCL3	C-C motif chemokine ligand 3 [Source:HGNC Symbol;Acc:HGNC:10627]	19338	-0.727	-0.0782	No
	770	FCRL6	Fc receptor like 6 [Source:HGNC Symbol;Acc:HGNC:31910]	19367	-0.735	-0.0777	No
	771	TGM2	transglutaminase 2 [Source:HGNC Symbol;Acc:HGNC:11778]	19368	-0.735	-0.0757	No
	772	GNLY	granulysin [Source:HGNC Symbol;Acc:HGNC:4414]	19406	-0.744	-0.0756	No
	773	CTSL	cathepsin L [Source:HGNC Symbol;Acc:HGNC:2537]	19409	-0.745	-0.0738	No
	774	SGK1	serum/glucocorticoid regulated kinase 1 [Source:HGNC Symbol;Acc:HGNC:10810]	19447	-0.755	-0.0736	No
	775	LIF	LIF interleukin 6 family cytokine [Source:HGNC Symbol;Acc:HGNC:6596]	19479	-0.764	-0.0732	No
	776	BTBD19	BTB domain containing 19 [Source:HGNC Symbol;Acc:HGNC:27145]	19482	-0.764	-0.0713	No
	777	IL4I1	interleukin 4 induced 1 [Source:HGNC Symbol;Acc:HGNC:19094]	19487	-0.765	-0.0694	No
	778	YBX3	Y-box binding protein 3 [Source:HGNC Symbol;Acc:HGNC:2428]	19502	-0.768	-0.0681	No
	779	CCSER1	coiled-coil serine rich protein 1 [Source:HGNC Symbol;Acc:HGNC:29349]	19526	-0.775	-0.0672	No
	780	CD5	CD5 molecule [Source:HGNC Symbol;Acc:HGNC:1685]	19581	-0.79	-0.0679	No
	781	ST3GAL6	ST3 beta-galactoside alpha-2,3-sialyltransferase 6 [Source:HGNC Symbol;Acc:HGNC:18080]	19678	-0.822	-0.0706	No
	782	CDKN2B	cyclin dependent kinase inhibitor 2B [Source:HGNC Symbol;Acc:HGNC:1788]	19691	-0.827	-0.069	No
	783	PPP2R2B	protein phosphatase 2 regulatory subunit Bbeta [Source:HGNC Symbol;Acc:HGNC:9305]	19744	-0.847	-0.0694	No
	784	SYNGR1	synaptogyrin 1 [Source:HGNC Symbol;Acc:HGNC:11498]	19837	-0.882	-0.0717	No
	785	BFSP1	beaded filament structural protein 1 [Source:HGNC Symbol;Acc:HGNC:1040]	19868	-0.895	-0.0709	No
	786	ZC3H12D	zinc finger CCCH-type containing 12D [Source:HGNC Symbol;Acc:HGNC:21175]	19886	-0.905	-0.0693	No
	787	TMEM255A	transmembrane protein 255A [Source:HGNC Symbol;Acc:HGNC:26086]	19926	-0.929	-0.0689	No
	788	EMP1	epithelial membrane protein 1 [Source:HGNC Symbol;Acc:HGNC:3333]	19938	-0.936	-0.0669	No
	789	GCSAM	germinal center associated signaling and motility [Source:HGNC Symbol;Acc:HGNC:20253]	19940	-0.937	-0.0645	No
	790	SLC1A7	solute carrier family 1 member 7 [Source:HGNC Symbol;Acc:HGNC:10945]	19977	-0.97	-0.0638	No
	791	GPR141	G protein-coupled receptor 141 [Source:HGNC Symbol;Acc:HGNC:19997]	20005	-0.996	-0.0625	No
	792	TTLL7	tubulin tyrosine ligase like 7 [Source:HGNC Symbol;Acc:HGNC:26242]	20044	-1.032	-0.0617	No
	793	GZMH	granzyme H [Source:HGNC Symbol;Acc:HGNC:4710]	20142	-1.112	-0.0637	No
	794	SATB2	SATB homeobox 2 [Source:HGNC Symbol;Acc:HGNC:21637]	20148	-1.117	-0.061	No
	795	CCDC184	coiled-coil domain containing 184 [Source:HGNC Symbol;Acc:HGNC:33749]	20169	-1.135	-0.059	No
	796	CXCL8	C-X-C motif chemokine ligand 8 [Source:HGNC Symbol;Acc:HGNC:6025]	20200	-1.173	-0.0574	No
	797	KIR3DX1	killer cell immunoglobulin like receptor, three Ig domains X1 (pseudogene) [Source:HGNC Symbol;Acc:HGNC:25043]	20231	-1.22	-0.0557	No
	798	EPB41L4A	erythrocyte membrane protein band 4.1 like 4A [Source:HGNC Symbol;Acc:HGNC:13278]	20236	-1.234	-0.0526	No
	799	RGS9	regulator of G protein signaling 9 [Source:HGNC Symbol;Acc:HGNC:10004]	20242	-1.242	-0.0496	No
	800	KCTD15	potassium channel tetramerization domain containing 15 [Source:HGNC Symbol;Acc:HGNC:23297]	20248	-1.247	-0.0465	No
	801	EFNA5	ephrin A5 [Source:HGNC Symbol;Acc:HGNC:3225]	20274	-1.303	-0.0443	No
	802	EGR2	early growth response 2 [Source:HGNC Symbol;Acc:HGNC:3239]	20276	-1.305	-0.0409	No
	803	SETBP1	SET binding protein 1 [Source:HGNC Symbol;Acc:HGNC:15573]	20308	-1.371	-0.0389	No
	804	ARHGEF28	Rho guanine nucleotide exchange factor 28 [Source:HGNC Symbol;Acc:HGNC:30322]	20333	-1.431	-0.0363	No
	805	OSM	oncostatin M [Source:HGNC Symbol;Acc:HGNC:8506]	20336	-1.435	-0.0326	No
	806	KIAA0895	KIAA0895 [Source:HGNC Symbol;Acc:HGNC:22206]	20350	-1.458	-0.0294	No
	807	SGCD	sarcoglycan delta [Source:HGNC Symbol;Acc:HGNC:10807]	20367	-1.501	-0.0262	No
	808	DYRK3	dual specificity tyrosine phosphorylation regulated kinase 3 [Source:HGNC Symbol;Acc:HGNC:3094]	20413	-1.69	-0.024	No
	809	LINC02086	long intergenic non-protein coding RNA 2086 [Source:HGNC Symbol;Acc:HGNC:52936]	20424	-1.773	-0.0198	No
	810	CCL4	C-C motif chemokine ligand 4 [Source:HGNC Symbol;Acc:HGNC:10630]	20425	-1.785	-0.0151	No
	811	MT1E	metallothionein 1E [Source:HGNC Symbol;Acc:HGNC:7397]	20432	-1.825	-0.0106	No
	812	IL1B	interleukin 1 beta [Source:HGNC Symbol;Acc:HGNC:5992]	20452	-2.041	-0.0061	No
	813	CSF1	colony stimulating factor 1 [Source:HGNC Symbol;Acc:HGNC:2432]	20491	-3.101	0.0002	No

## Sheet: Fig. 2E
	SYMBOL	TITLE	RANK IN GENE LIST	RANK METRIC SCORE	RUNNING ES	CORE ENRICHMENT
	1	LAT2	linker for activation of T cells family member 2 [Source:HGNC Symbol;Acc:HGNC:12749]	114	1.465	0.0505	No
	2	MYO1E	myosin IE [Source:HGNC Symbol;Acc:HGNC:7599]	189	1.307	0.0969	No
	3	TNFRSF4	TNF receptor superfamily member 4 [Source:HGNC Symbol;Acc:HGNC:11918]	551	0.971	0.1164	No
	4	IRF8	interferon regulatory factor 8 [Source:HGNC Symbol;Acc:HGNC:5358]	813	0.862	0.1366	No
	5	GAS2	growth arrest specific 2 [Source:HGNC Symbol;Acc:HGNC:4167]	1333	0.725	0.139	No
	6	NAPSA	napsin A aspartic peptidase [Source:HGNC Symbol;Acc:HGNC:13395]	2125	0.608	0.1235	No
	7	SMARCC1	SWI/SNF related, matrix associated, actin dependent regulator of chromatin subfamily c member 1 [Source:HGNC Symbol;Acc:HGNC:11104]	3867	0.436	0.0551	No
	8	NFATC1	nuclear factor of activated T cells 1 [Source:HGNC Symbol;Acc:HGNC:7775]	4682	0.411	0.031	No
	9	ACADL	acyl-CoA dehydrogenase long chain [Source:HGNC Symbol;Acc:HGNC:88]	4963	0.398	0.0325	No
	10	SNX9	sorting nexin 9 [Source:HGNC Symbol;Acc:HGNC:14973]	5163	0.386	0.0375	No
	11	CD200	CD200 molecule [Source:HGNC Symbol;Acc:HGNC:7203]	6309	0.309	-0.0066	No
	12	LITAF	lipopolysaccharide induced TNF factor [Source:HGNC Symbol;Acc:HGNC:16841]	7072	0.272	-0.0335	No
	13	RFC3	replication factor C subunit 3 [Source:HGNC Symbol;Acc:HGNC:9971]	7126	0.268	-0.0258	No
	14	RPA3	replication protein A3 [Source:HGNC Symbol;Acc:HGNC:10291]	8104	0.189	-0.0664	No
	15	HCCS	holocytochrome c synthase [Source:HGNC Symbol;Acc:HGNC:4837]	9334	0.098	-0.1228	No
	16	LIMS1	LIM zinc finger domain containing 1 [Source:HGNC Symbol;Acc:HGNC:6616]	9535	0.085	-0.1293	No
	17	LAMP2	lysosomal associated membrane protein 2 [Source:HGNC Symbol;Acc:HGNC:6501]	9609	0.08	-0.1298	No
	18	RSAD2	radical S-adenosyl methionine domain containing 2 [Source:HGNC Symbol;Acc:HGNC:30908]	9638	0.078	-0.1282	No
	19	PLSCR1	phospholipid scramblase 1 [Source:HGNC Symbol;Acc:HGNC:9092]	10293	0.031	-0.159	No
	20	ANKRD28	ankyrin repeat domain 28 [Source:HGNC Symbol;Acc:HGNC:29024]	10352	0.027	-0.1608	No
	21	DNAJC13	DnaJ heat shock protein family (Hsp40) member C13 [Source:HGNC Symbol;Acc:HGNC:30343]	10725	0.002	-0.1789	No
	22	CD9	CD9 molecule [Source:HGNC Symbol;Acc:HGNC:1709]	11512	-0.051	-0.2154	No
	23	DDIT4	DNA damage inducible transcript 4 [Source:HGNC Symbol;Acc:HGNC:24944]	11548	-0.054	-0.215	No
	24	EEA1	early endosome antigen 1 [Source:HGNC Symbol;Acc:HGNC:3185]	11589	-0.057	-0.2148	No
	25	NAB1	NGFI-A binding protein 1 [Source:HGNC Symbol;Acc:HGNC:7626]	11926	-0.08	-0.2282	No
	26	MYB	MYB proto-oncogene, transcription factor [Source:HGNC Symbol;Acc:HGNC:7545]	12193	-0.1	-0.2374	No
	27	WEE1	WEE1 G2 checkpoint kinase [Source:HGNC Symbol;Acc:HGNC:12761]	12748	-0.139	-0.2592	No
	28	SH2D2A	SH2 domain containing 2A [Source:HGNC Symbol;Acc:HGNC:10821]	13072	-0.162	-0.2688	No
	29	IRF4	interferon regulatory factor 4 [Source:HGNC Symbol;Acc:HGNC:6119]	13802	-0.214	-0.2963	No
	30	ENPP1	ectonucleotide pyrophosphatase/phosphodiesterase 1 [Source:HGNC Symbol;Acc:HGNC:3356]	13926	-0.224	-0.2937	No
	31	CASP3	caspase 3 [Source:HGNC Symbol;Acc:HGNC:1504]	14208	-0.245	-0.2981	No
	32	TCERG1	transcription elongation regulator 1 [Source:HGNC Symbol;Acc:HGNC:15630]	14350	-0.255	-0.2952	No
	33	GPD2	glycerol-3-phosphate dehydrogenase 2 [Source:HGNC Symbol;Acc:HGNC:4456]	14427	-0.261	-0.289	No
	34	GPR65	G protein-coupled receptor 65 [Source:HGNC Symbol;Acc:HGNC:4517]	15221	-0.316	-0.3156	No
	35	PBX3	PBX homeobox 3 [Source:HGNC Symbol;Acc:HGNC:8634]	15254	-0.319	-0.305	No
	36	CLIC4	chloride intracellular channel 4 [Source:HGNC Symbol;Acc:HGNC:13518]	15692	-0.357	-0.3127	No
	37	HIF1A	hypoxia inducible factor 1 subunit alpha [Source:HGNC Symbol;Acc:HGNC:4910]	16613	-0.43	-0.3412	No
	38	MDFIC	MyoD family inhibitor domain containing [Source:HGNC Symbol;Acc:HGNC:28870]	17253	-0.468	-0.3546	Yes
	39	ALCAM	activated leukocyte cell adhesion molecule [Source:HGNC Symbol;Acc:HGNC:400]	17604	-0.483	-0.3532	Yes
	40	CCRL2	C-C motif chemokine receptor like 2 [Source:HGNC Symbol;Acc:HGNC:1612]	17729	-0.488	-0.3406	Yes
	41	STK39	serine/threonine kinase 39 [Source:HGNC Symbol;Acc:HGNC:17717]	18067	-0.516	-0.3374	Yes
	42	RGS16	regulator of G protein signaling 16 [Source:HGNC Symbol;Acc:HGNC:9997]	18078	-0.517	-0.3181	Yes
	43	BMP2K	BMP2 inducible kinase [Source:HGNC Symbol;Acc:HGNC:18041]	18127	-0.523	-0.3004	Yes
	44	RYR1	ryanodine receptor 1 [Source:HGNC Symbol;Acc:HGNC:10483]	18615	-0.587	-0.3018	Yes
	45	BRCA2	BRCA2 DNA repair associated [Source:HGNC Symbol;Acc:HGNC:1101]	18845	-0.623	-0.2891	Yes
	46	ITGAV	integrin subunit alpha V [Source:HGNC Symbol;Acc:HGNC:6150]	18926	-0.636	-0.2687	Yes
	47	IFIT1	interferon induced protein with tetratricopeptide repeats 1 [Source:HGNC Symbol;Acc:HGNC:5407]	19061	-0.659	-0.25	Yes
	48	CCL3	C-C motif chemokine ligand 3 [Source:HGNC Symbol;Acc:HGNC:10627]	19338	-0.727	-0.2357	Yes
	49	AZIN1	antizyme inhibitor 1 [Source:HGNC Symbol;Acc:HGNC:16432]	19433	-0.751	-0.2116	Yes
	50	AHR	aryl hydrocarbon receptor [Source:HGNC Symbol;Acc:HGNC:348]	19985	-0.976	-0.2012	Yes
	51	EGR2	early growth response 2 [Source:HGNC Symbol;Acc:HGNC:3239]	20276	-1.305	-0.1655	Yes	*
	52	DGKA	diacylglycerol kinase alpha [Source:HGNC Symbol;Acc:HGNC:2849]	20280	-1.312	-0.1478	Yes	*
	53	EZH2	enhancer of zeste 2 polycomb repressive complex 2 subunit [Source:HGNC Symbol;Acc:HGNC:3527]	20283	-1.325	-0.115	Yes
	54	TANK	TRAF family member associated NFKB activator [Source:HGNC Symbol;Acc:HGNC:11562]	20383	-1.585	-0.0592	Yes
	55	NR4A2	nuclear receptor subfamily 4 group A member 2 [Source:HGNC Symbol;Acc:HGNC:7981]	20412	-1.688	0.004	Yes	*

## Sheet: Fig. 2F
		SYMBOL	TITLE	RANK IN GENE LIST	RANK METRIC SCORE	RUNNING ES	CORE ENRICHMENT
		1	CD200	na	34	2.278	0.0493	Yes
		2	MATN2	na	92	1.866	0.0892	Yes
		3	ALCAM	na	126	1.694	0.1257	Yes
		4	TBC1D4	na	180	1.54	0.1585	Yes
		5	GJA1	na	283	1.371	0.1868	Yes
		6	CSGALNACT1	na	357	1.269	0.2133	Yes
		7	NFATC1	na	379	1.234	0.24	Yes	*
		8	DYNLT3	na	565	1.098	0.2609	Yes
		9	PRKCA	na	932	0.937	0.2753	Yes
		10	TNFAIP2	na	1415	0.806	0.2848	Yes
		11	TIMP2	na	1491	0.793	0.3009	Yes
		12	TNFSF8	na	1658	0.758	0.3147	Yes
		13	TMCC2	na	1752	0.744	0.3294	Yes
		14	GPR160	na	2061	0.698	0.3395	Yes
		15	SLC29A1	na	2105	0.691	0.3539	Yes
		16	CYP1A1	na	2307	0.665	0.3651	Yes
		17	MAGI3	na	2487	0.645	0.3762	Yes
		18	CSF1	na	2873	0.607	0.383	Yes
		19	ZBTB32	na	3248	0.579	0.3894	Yes
		20	FARP1	na	3284	0.576	0.4014	Yes
		21	EGR2	na	3784	0.545	0.405	Yes	*
		22	IKZF2	na	4560	0.494	0.4028	Yes
		23	VSIG10	na	5320	0.471	0.4004	Yes
		24	SH3RF1	na	5323	0.471	0.4106	Yes
		25	CTTN	na	5392	0.469	0.4197	Yes
		26	MPEG1	na	5573	0.462	0.4268	Yes
		27	MYH10	na	5825	0.449	0.4324	Yes
		28	CTSB	na	6384	0.425	0.4324	No
		29	PLAGL1	na	7255	0.395	0.4264	No
		30	SH3GL3	na	7439	0.385	0.4318	No
		31	NPNT	na	8911	0.348	0.4147	No
		32	SYNPO	na	9598	0.335	0.4105	No
		33	NRP1	na	9622	0.334	0.4174	No
		34	PHACTR2	na	10074	0.322	0.4169	No
		35	PLEKHO1	na	10638	0.309	0.4142	No
		36	TJP2	na	11485	0.278	0.4061	No
		37	RNF128	na	13254	0.247	0.3818	No
		38	CD109	na	13953	0.222	0.3749	No
		39	PTGFRN	na	14008	0.221	0.3788	No
		40	TNFRSF9	na	14514	0.202	0.3748	No
		41	LPAR3	na	14681	0.196	0.3763	No
		42	RBPJ	na	15434	0.169	0.3674	No
		43	RGS16	na	15625	0.163	0.3678	No
		44	MMD	na	16777	0.125	0.3512	No
		45	SLC5A3	na	17011	0.119	0.3498	No
		46	GALM	na	17782	0.095	0.339	No
		47	CASP3	na	18437	0.079	0.3298	No
		48	OCLN	na	18997	0.065	0.3218	No
		49	PLSCR4	na	19565	0.049	0.3134	No
		50	HIF1A	na	19945	0.039	0.3078	No
		51	STX11	na	21409	0.003	0.2833	No
		52	IL21	na	24050	0	0.239	No
		53	EEA1	na	41066	-0.019	-0.0462	No
		54	FAM81A	na	41248	-0.023	-0.0487	No
		55	SEMA4C	na	41706	-0.035	-0.0556	No
		56	PTPN11	na	42779	-0.059	-0.0723	No
		57	DRAM1	na	43447	-0.073	-0.082	No
		58	GSTM1	na	43839	-0.082	-0.0867	No
		59	RPS6KC1	na	43845	-0.082	-0.085	No
		60	GPM6B	na	44357	-0.095	-0.0915	No
		61	TG	na	46293	-0.143	-0.1209	No
		62	SLC35F5	na	46431	-0.148	-0.1199	No
		63	TNFSF9	na	47168	-0.169	-0.1286	No
		64	ANGPTL2	na	47838	-0.189	-0.1357	No
		65	SLC37A2	na	48838	-0.218	-0.1477	No
		66	BRCA1	na	49047	-0.225	-0.1462	No
		67	GSTM5	na	49753	-0.25	-0.1526	No
		68	MYO1E	na	49859	-0.252	-0.1489	No
		69	LAG3	na	51749	-0.301	-0.174	No
		70	LITAF	na	52275	-0.323	-0.1757	No
		71	DUSP14	na	52572	-0.336	-0.1733	No
		72	TSPAN2	na	53661	-0.359	-0.1838	No
		73	CHST2	na	56356	-0.452	-0.2191	No
		74	FBN2	na	56498	-0.465	-0.2113	No
		75	LYN	na	57129	-0.512	-0.2106	No
		76	PEX11A	na	57692	-0.565	-0.2077	No
		77	TOX	na	57747	-0.573	-0.1961	No
		78	FNDC3B	na	57793	-0.578	-0.1842	No
		79	PTGER2	na	58350	-0.642	-0.1795	No
		80	HAVCR2	na	58351	-0.642	-0.1654	No
		81	ABHD4	na	58412	-0.649	-0.1522	No
		82	TEX15	na	58471	-0.66	-0.1388	No
		83	BMPR2	na	58614	-0.692	-0.126	No
		84	CREB3L2	na	58706	-0.718	-0.1118	No
		85	ZEB2	na	58851	-0.761	-0.0976	No
		86	TWSG1	na	58874	-0.769	-0.0811	No
		87	STOM	na	59559	-1.352	-0.063	No
		88	PLEK	na	59564	-1.363	-0.0333	No
		89	PTPRJ	na	59602	-1.586	0.0008	No

## Sheet: Fig. 2G
		SYMBOL	TITLE	RANK IN GENE LIST	RANK METRIC SCORE	RUNNING ES	CORE ENRICHMENT
		1	PLXNC1	plexin C1 [Source:HGNC Symbol;Acc:HGNC:9106]	61	1.675	0.0044	No
		2	ORAI2	ORAI calcium release-activated calcium modulator 2 [Source:HGNC Symbol;Acc:HGNC:21667]	68	1.647	0.0114	No
		3	KLRB1	killer cell lectin like receptor B1 [Source:HGNC Symbol;Acc:HGNC:6373]	76	1.594	0.0181	No
		4	SYNJ2	synaptojanin 2 [Source:HGNC Symbol;Acc:HGNC:11504]	97	1.517	0.0238	No
		5	TNFRSF25	TNF receptor superfamily member 25 [Source:HGNC Symbol;Acc:HGNC:11910]	156	1.358	0.027	No
		6	PECAM1	platelet and endothelial cell adhesion molecule 1 [Source:HGNC Symbol;Acc:HGNC:8823]	166	1.341	0.0325	No
		7	GLIPR2	GLI pathogenesis related 2 [Source:HGNC Symbol;Acc:HGNC:18007]	241	1.232	0.0342	No
		8	LDLRAP1	low density lipoprotein receptor adaptor protein 1 [Source:HGNC Symbol;Acc:HGNC:18640]	297	1.147	0.0366	No
		9	TET3	tet methylcytosine dioxygenase 3 [Source:HGNC Symbol;Acc:HGNC:28313]	302	1.142	0.0414	No
		10	PLEKHF1	pleckstrin homology and FYVE domain containing 1 [Source:HGNC Symbol;Acc:HGNC:20764]	340	1.108	0.0445	No
		11	LAT	linker for activation of T cells [Source:HGNC Symbol;Acc:HGNC:18874]	347	1.102	0.0491	No
		12	SMAD3	SMAD family member 3 [Source:HGNC Symbol;Acc:HGNC:6769]	366	1.085	0.053	No
		13	ARAP3	ArfGAP with RhoGAP domain, ankyrin repeat and PH domain 3 [Source:HGNC Symbol;Acc:HGNC:24097]	512	0.99	0.0501	No
		14	RIN3	Ras and Rab interactor 3 [Source:HGNC Symbol;Acc:HGNC:18751]	519	0.987	0.0542	No
		15	CDKN2D	cyclin dependent kinase inhibitor 2D [Source:HGNC Symbol;Acc:HGNC:1790]	541	0.974	0.0575	No
		16	ARL4C	ADP ribosylation factor like GTPase 4C [Source:HGNC Symbol;Acc:HGNC:698]	581	0.956	0.0598	No
		17	SSH2	slingshot protein phosphatase 2 [Source:HGNC Symbol;Acc:HGNC:30580]	594	0.947	0.0634	No
		18	TESPA1	thymocyte expressed, positive selection associated 1 [Source:HGNC Symbol;Acc:HGNC:29109]	633	0.93	0.0656	No
		19	GLYCTK	glycerate kinase [Source:HGNC Symbol;Acc:HGNC:24247]	682	0.908	0.0672	No
		20	RBL2	RB transcriptional corepressor like 2 [Source:HGNC Symbol;Acc:HGNC:9894]	703	0.899	0.0702	No
		21	CD8A	CD8a molecule [Source:HGNC Symbol;Acc:HGNC:1706]	721	0.892	0.0733	No
		22	BACH2	BTB domain and CNC homolog 2 [Source:HGNC Symbol;Acc:HGNC:14078]	743	0.887	0.0762	No
		23	ST6GALNAC4	ST6 N-acetylgalactosaminide alpha-2,6-sialyltransferase 4 [Source:HGNC Symbol;Acc:HGNC:17846]	756	0.88	0.0795	No
		24	MT-RNR2	mitochondrially encoded 16S rRNA [Source:HGNC Symbol;Acc:HGNC:7471]	836	0.853	0.0794	No
		25	SETD3	SET domain containing 3, actin histidine methyltransferase [Source:HGNC Symbol;Acc:HGNC:20493]	852	0.844	0.0824	No
		26	HOPX	HOP homeobox [Source:HGNC Symbol;Acc:HGNC:24961]	877	0.835	0.0849	No
		27	SLC16A13	solute carrier family 16 member 13 [Source:HGNC Symbol;Acc:HGNC:31037]	894	0.83	0.0877	No
		28	ITGA7	integrin subunit alpha 7 [Source:HGNC Symbol;Acc:HGNC:6143]	931	0.817	0.0896	No
		29	CASD1	CAS1 domain containing 1 [Source:HGNC Symbol;Acc:HGNC:16014]	964	0.808	0.0916	No
		30	SUOX	sulfite oxidase [Source:HGNC Symbol;Acc:HGNC:11460]	1027	0.794	0.092	No
		31	SELL	selectin L [Source:HGNC Symbol;Acc:HGNC:10720]	1068	0.783	0.0935	No
		32	SATB1	SATB homeobox 1 [Source:HGNC Symbol;Acc:HGNC:10541]	1070	0.782	0.0969	No
		33	EHD3	EH domain containing 3 [Source:HGNC Symbol;Acc:HGNC:3244]	1081	0.779	0.0998	No
		34	SH2B3	SH2B adaptor protein 3 [Source:HGNC Symbol;Acc:HGNC:29605]	1097	0.775	0.1025	No
		35	ERGIC1	endoplasmic reticulum-golgi intermediate compartment 1 [Source:HGNC Symbol;Acc:HGNC:29205]	1117	0.77	0.105	No
		36	MAP3K8	mitogen-activated protein kinase kinase kinase 8 [Source:HGNC Symbol;Acc:HGNC:6860]	1280	0.734	0.1001	No
		37	MBP	myelin basic protein [Source:HGNC Symbol;Acc:HGNC:6925]	1282	0.734	0.1034	No
		38	SH3BP5	SH3 domain binding protein 5 [Source:HGNC Symbol;Acc:HGNC:10827]	1335	0.725	0.104	No
		39	ENTPD5	ectonucleoside triphosphate diphosphohydrolase 5 (inactive) [Source:HGNC Symbol;Acc:HGNC:3367]	1340	0.723	0.107	No
		40	FURIN	furin, paired basic amino acid cleaving enzyme [Source:HGNC Symbol;Acc:HGNC:8568]	1362	0.72	0.1091	No
		41	TREML2	triggering receptor expressed on myeloid cells like 2 [Source:HGNC Symbol;Acc:HGNC:21092]	1511	0.692	0.1048	No
		42	GALNS	galactosamine (N-acetyl)-6-sulfatase [Source:HGNC Symbol;Acc:HGNC:4122]	1538	0.687	0.1065	No
		43	GPLD1	glycosylphosphatidylinositol specific phospholipase D1 [Source:HGNC Symbol;Acc:HGNC:4459]	1824	0.647	0.0952	No
		44	GLP1R	glucagon like peptide 1 receptor [Source:HGNC Symbol;Acc:HGNC:4324]	1861	0.641	0.0962	No
		45	GPR15	G protein-coupled receptor 15 [Source:HGNC Symbol;Acc:HGNC:4469]	1893	0.635	0.0975	No
		46	TCF7	transcription factor 7 [Source:HGNC Symbol;Acc:HGNC:11639]	1990	0.623	0.0955	No
		47	C1QTNF6	C1q and TNF related 6 [Source:HGNC Symbol;Acc:HGNC:14343]	2106	0.61	0.0924	No
		48	ARMC2	armadillo repeat containing 2 [Source:HGNC Symbol;Acc:HGNC:23045]	2136	0.606	0.0937	No
		49	IFITM10	interferon induced transmembrane protein 10 [Source:HGNC Symbol;Acc:HGNC:40022]	2177	0.598	0.0943	No
		50	MID1	midline 1 [Source:HGNC Symbol;Acc:HGNC:7095]	2181	0.598	0.0968	No
		51	CDK6	cyclin dependent kinase 6 [Source:HGNC Symbol;Acc:HGNC:1777]	2231	0.591	0.097	No
		52	BCL9L	BCL9 like [Source:HGNC Symbol;Acc:HGNC:23688]	2232	0.591	0.0996	No
		53	MPP1	MAGUK p55 scaffold protein 1 [Source:HGNC Symbol;Acc:HGNC:7219]	2349	0.575	0.0964	No
		54	KLHL6	kelch like family member 6 [Source:HGNC Symbol;Acc:HGNC:18653]	2396	0.568	0.0966	No
		55	CBX6	chromobox 6 [Source:HGNC Symbol;Acc:HGNC:1556]	2422	0.565	0.0979	No
		56	TEC	tec protein tyrosine kinase [Source:HGNC Symbol;Acc:HGNC:11719]	2428	0.565	0.1001	No
		57	CD200R1	CD200 receptor 1 [Source:HGNC Symbol;Acc:HGNC:24235]	2430	0.564	0.1026	No
		58	CHST12	carbohydrate sulfotransferase 12 [Source:HGNC Symbol;Acc:HGNC:17423]	2508	0.556	0.1012	No
		59	IRF2BP2	interferon regulatory factor 2 binding protein 2 [Source:HGNC Symbol;Acc:HGNC:21729]	2646	0.539	0.0967	No
		60	AP5B1	adaptor related protein complex 5 subunit beta 1 [Source:HGNC Symbol;Acc:HGNC:25104]	2655	0.538	0.0987	No
		61	CD86	CD86 molecule [Source:HGNC Symbol;Acc:HGNC:1705]	2707	0.533	0.0985	No
		62	SGSH	N-sulfoglucosamine sulfohydrolase [Source:HGNC Symbol;Acc:HGNC:10818]	2708	0.533	0.1009	No
		63	DYRK2	dual specificity tyrosine phosphorylation regulated kinase 2 [Source:HGNC Symbol;Acc:HGNC:3093]	2726	0.531	0.1024	No
		64	LIG4	DNA ligase 4 [Source:HGNC Symbol;Acc:HGNC:6601]	2751	0.527	0.1036	No
		65	TXNDC5	thioredoxin domain containing 5 [Source:HGNC Symbol;Acc:HGNC:21073]	2860	0.516	0.1004	No
		66	DPP4	dipeptidyl peptidase 4 [Source:HGNC Symbol;Acc:HGNC:3009]	2889	0.513	0.1013	No
		67	GZMA	granzyme A [Source:HGNC Symbol;Acc:HGNC:4708]	3039	0.499	0.0961	No
		68	ESPN	espin [Source:HGNC Symbol;Acc:HGNC:13281]	3059	0.497	0.0973	No
		69	CD22	CD22 molecule [Source:HGNC Symbol;Acc:HGNC:1643]	3076	0.496	0.0987	No
		70	ADGRG5	adhesion G protein-coupled receptor G5 [Source:HGNC Symbol;Acc:HGNC:19010]	3186	0.485	0.0955	No
		71	BTF3L4	basic transcription factor 3 like 4 [Source:HGNC Symbol;Acc:HGNC:30547]	3224	0.482	0.0957	No
		72	TXNIP	thioredoxin interacting protein [Source:HGNC Symbol;Acc:HGNC:16952]	3254	0.479	0.0964	No
		73	FAM186B	family with sequence similarity 186 member B [Source:HGNC Symbol;Acc:HGNC:25296]	3268	0.478	0.0979	No
		74	SLC16A5	solute carrier family 16 member 5 [Source:HGNC Symbol;Acc:HGNC:10926]	3277	0.477	0.0996	No
		75	CIAPIN1	cytokine induced apoptosis inhibitor 1 [Source:HGNC Symbol;Acc:HGNC:28050]	3347	0.47	0.0982	No
		76	HYKK	hydroxylysine kinase [Source:HGNC Symbol;Acc:HGNC:34403]	3358	0.469	0.0998	No
		77	SLC39A4	solute carrier family 39 member 4 [Source:HGNC Symbol;Acc:HGNC:17129]	3451	0.462	0.0973	No
		78	SPATS2	spermatogenesis associated serine rich 2 [Source:HGNC Symbol;Acc:HGNC:18650]	3525	0.456	0.0957	No
		79	KBTBD11	kelch repeat and BTB domain containing 11 [Source:HGNC Symbol;Acc:HGNC:29104]	3532	0.455	0.0974	No
		80	SLC9A3R2	SLC9A3 regulator 2 [Source:HGNC Symbol;Acc:HGNC:11076]	3556	0.454	0.0982	No
		81	PIK3IP1	phosphoinositide-3-kinase interacting protein 1 [Source:HGNC Symbol;Acc:HGNC:24942]	3568	0.452	0.0997	No
		82	SLC16A11	solute carrier family 16 member 11 [Source:HGNC Symbol;Acc:HGNC:23093]	3571	0.452	0.1016	No
		83	G0S2	G0/G1 switch 2 [Source:HGNC Symbol;Acc:HGNC:30229]	3599	0.449	0.1022	No
		84	AAAS	aladin WD repeat nucleoporin [Source:HGNC Symbol;Acc:HGNC:13666]	3625	0.447	0.103	No
		85	TOMM40L	translocase of outer mitochondrial membrane 40 like [Source:HGNC Symbol;Acc:HGNC:25756]	3634	0.446	0.1046	No
		86	FGF13	fibroblast growth factor 13 [Source:HGNC Symbol;Acc:HGNC:3670]	4297	0.426	0.0734	No
		87	FLOT1	flotillin 1 [Source:HGNC Symbol;Acc:HGNC:3757]	4416	0.421	0.0694	No
		88	EVL	Enah/Vasp-like [Source:HGNC Symbol;Acc:HGNC:20234]	4437	0.42	0.0702	No
		89	POGK	pogo transposable element derived with KRAB domain [Source:HGNC Symbol;Acc:HGNC:18800]	4600	0.414	0.064	No
		90	OCIAD2	OCIA domain containing 2 [Source:HGNC Symbol;Acc:HGNC:28685]	4707	0.41	0.0605	No
		91	RECK	reversion inducing cysteine rich protein with kazal motifs [Source:HGNC Symbol;Acc:HGNC:11345]	4708	0.41	0.0623	No
		92	SKI	SKI proto-oncogene [Source:HGNC Symbol;Acc:HGNC:10896]	4709	0.41	0.0641	No
		93	GPR155	G protein-coupled receptor 155 [Source:HGNC Symbol;Acc:HGNC:22951]	4741	0.408	0.0644	No
		94	IL17RA	interleukin 17 receptor A [Source:HGNC Symbol;Acc:HGNC:5985]	4803	0.405	0.0632	No
		95	PPAN	peter pan homolog [Source:HGNC Symbol;Acc:HGNC:9227]	4814	0.404	0.0644	No
		96	GZMM	granzyme M [Source:HGNC Symbol;Acc:HGNC:4712]	4821	0.403	0.0659	No
		97	SYDE1	synapse defective Rho GTPase homolog 1 [Source:HGNC Symbol;Acc:HGNC:25824]	4854	0.402	0.0661	No
		98	KDF1	keratinocyte differentiation factor 1 [Source:HGNC Symbol;Acc:HGNC:26624]	4934	0.399	0.0639	No
		99	ACADL	acyl-CoA dehydrogenase long chain [Source:HGNC Symbol;Acc:HGNC:88]	4963	0.398	0.0643	No
		100	MAD2L1	mitotic arrest deficient 2 like 1 [Source:HGNC Symbol;Acc:HGNC:6763]	4972	0.397	0.0657	No
		101	RMDN1	regulator of microtubule dynamics 1 [Source:HGNC Symbol;Acc:HGNC:24285]	5032	0.392	0.0645	No
		102	AQP9	aquaporin 9 [Source:HGNC Symbol;Acc:HGNC:643]	5050	0.391	0.0653	No
		103	INCENP	inner centromere protein [Source:HGNC Symbol;Acc:HGNC:6058]	5053	0.391	0.067	No
		104	PCK2	phosphoenolpyruvate carboxykinase 2, mitochondrial [Source:HGNC Symbol;Acc:HGNC:8725]	5140	0.388	0.0644	No
		105	FCGRT	Fc gamma receptor and transporter [Source:HGNC Symbol;Acc:HGNC:3621]	5141	0.388	0.0661	No
		106	HIC1	HIC ZBTB transcriptional repressor 1 [Source:HGNC Symbol;Acc:HGNC:4909]	5144	0.388	0.0677	No
		107	CERS4	ceramide synthase 4 [Source:HGNC Symbol;Acc:HGNC:23747]	5408	0.368	0.0562	No
		108	RNPEPL1	arginyl aminopeptidase like 1 [Source:HGNC Symbol;Acc:HGNC:10079]	5554	0.358	0.0506	No
		109	NLE1	notchless homolog 1 [Source:HGNC Symbol;Acc:HGNC:19889]	5729	0.344	0.0434	No
		110	TNFSF14	TNF superfamily member 14 [Source:HGNC Symbol;Acc:HGNC:11930]	5845	0.336	0.0392	No
		111	MRPL38	mitochondrial ribosomal protein L38 [Source:HGNC Symbol;Acc:HGNC:14033]	5961	0.332	0.0349	No
		112	AQP3	aquaporin 3 (Gill blood group) [Source:HGNC Symbol;Acc:HGNC:636]	5977	0.331	0.0356	No
		113	HEMK1	HemK methyltransferase family member 1 [Source:HGNC Symbol;Acc:HGNC:24923]	5981	0.33	0.0369	No
		114	ERCC6	ERCC excision repair 6, chromatin remodeling factor [Source:HGNC Symbol;Acc:HGNC:3438]	5991	0.329	0.038	No
		115	WDHD1	WD repeat and HMG-box DNA binding protein 1 [Source:HGNC Symbol;Acc:HGNC:23170]	6040	0.324	0.037	No
		116	BSPRY	B-box and SPRY domain containing [Source:HGNC Symbol;Acc:HGNC:18232]	6068	0.322	0.0371	No
		117	SIDT2	SID1 transmembrane family member 2 [Source:HGNC Symbol;Acc:HGNC:24272]	6095	0.32	0.0372	No
		118	IGF2R	insulin like growth factor 2 receptor [Source:HGNC Symbol;Acc:HGNC:5467]	6192	0.312	0.0338	No
		119	LEF1	lymphoid enhancer binding factor 1 [Source:HGNC Symbol;Acc:HGNC:6551]	6203	0.311	0.0347	No
		120	MGAT1	alpha-1,3-mannosyl-glycoprotein 2-beta-N-acetylglucosaminyltransferase [Source:HGNC Symbol;Acc:HGNC:7044]	6321	0.309	0.0302	No
		121	ALDH7A1	aldehyde dehydrogenase 7 family member A1 [Source:HGNC Symbol;Acc:HGNC:877]	6433	0.307	0.026	No
		122	PGPEP1	pyroglutamyl-peptidase I [Source:HGNC Symbol;Acc:HGNC:13568]	6437	0.306	0.0272	No
		123	NCKAP5L	NCK associated protein 5 like [Source:HGNC Symbol;Acc:HGNC:29321]	6475	0.304	0.0267	No
		124	ATXN10	ataxin 10 [Source:HGNC Symbol;Acc:HGNC:10549]	6506	0.302	0.0265	No
		125	FAM3C	FAM3 metabolism regulating signaling molecule C [Source:HGNC Symbol;Acc:HGNC:18664]	6742	0.288	0.0161	No
		126	ICAM2	intercellular adhesion molecule 2 [Source:HGNC Symbol;Acc:HGNC:5345]	6830	0.282	0.013	No
		127	TMEM108	transmembrane protein 108 [Source:HGNC Symbol;Acc:HGNC:28451]	6938	0.279	0.0089	No
		128	RCSD1	RCSD domain containing 1 [Source:HGNC Symbol;Acc:HGNC:28310]	7042	0.274	0.005	No
		129	AXIN2	axin 2 [Source:HGNC Symbol;Acc:HGNC:904]	7122	0.268	0.0022	No
		130	MYBBP1A	MYB binding protein 1a [Source:HGNC Symbol;Acc:HGNC:7546]	7206	0.261	-0.0008	No
		131	PRMT2	protein arginine methyltransferase 2 [Source:HGNC Symbol;Acc:HGNC:5186]	7217	0.261	-0.0001	No
		132	MTBP	MDM2 binding protein [Source:HGNC Symbol;Acc:HGNC:7417]	7246	0.258	-0.0004	No
		133	TOX2	TOX high mobility group box family member 2 [Source:HGNC Symbol;Acc:HGNC:16095]	7331	0.251	-0.0034	No
		134	MACF1	microtubule actin crosslinking factor 1 [Source:HGNC Symbol;Acc:HGNC:13664]	7370	0.247	-0.0042	No
		135	CDIPT	CDP-diacylglycerol--inositol 3-phosphatidyltransferase [Source:HGNC Symbol;Acc:HGNC:1769]	7433	0.244	-0.0063	No
		136	ARID5A	AT-rich interaction domain 5A [Source:HGNC Symbol;Acc:HGNC:17361]	7453	0.242	-0.0061	No
		137	CYHR1	cysteine and histidine rich 1 [Source:HGNC Symbol;Acc:HGNC:17806]	7580	0.232	-0.0114	No
		138	CYTH1	cytohesin 1 [Source:HGNC Symbol;Acc:HGNC:9501]	7584	0.232	-0.0105	No
		139	PPP1R9B	protein phosphatase 1 regulatory subunit 9B [Source:HGNC Symbol;Acc:HGNC:9298]	7618	0.228	-0.0112	No
		140	EEF2K	eukaryotic elongation factor 2 kinase [Source:HGNC Symbol;Acc:HGNC:24615]	7693	0.222	-0.0139	No
		141	ARHGEF2	Rho/Rac guanine nucleotide exchange factor 2 [Source:HGNC Symbol;Acc:HGNC:682]	7708	0.221	-0.0136	No
		142	AUH	AU RNA binding methylglutaconyl-CoA hydratase [Source:HGNC Symbol;Acc:HGNC:890]	7802	0.214	-0.0173	No
		143	MVD	mevalonate diphosphate decarboxylase [Source:HGNC Symbol;Acc:HGNC:7529]	7833	0.212	-0.0178	No
		144	OSGIN1	oxidative stress induced growth inhibitor 1 [Source:HGNC Symbol;Acc:HGNC:30093]	7888	0.207	-0.0196	No
		145	RASGRP2	RAS guanyl releasing protein 2 [Source:HGNC Symbol;Acc:HGNC:9879]	7914	0.205	-0.02	No
		146	PPM1B	protein phosphatase, Mg2+/Mn2+ dependent 1B [Source:HGNC Symbol;Acc:HGNC:9276]	7949	0.202	-0.0208	No
		147	HILPDA	hypoxia inducible lipid droplet associated [Source:HGNC Symbol;Acc:HGNC:28859]	7998	0.197	-0.0223	No
		148	FAM117A	family with sequence similarity 117 member A [Source:HGNC Symbol;Acc:HGNC:24179]	8005	0.197	-0.0217	No
		149	CCDC180	coiled-coil domain containing 180 [Source:HGNC Symbol;Acc:HGNC:29303]	8123	0.187	-0.0267	No
		150	CENPL	centromere protein L [Source:HGNC Symbol;Acc:HGNC:17879]	8136	0.186	-0.0265	No
		151	LYRM2	LYR motif containing 2 [Source:HGNC Symbol;Acc:HGNC:25229]	8230	0.178	-0.0304	No
		152	FIGNL1	fidgetin like 1 [Source:HGNC Symbol;Acc:HGNC:13286]	8264	0.175	-0.0312	No
		153	SDCBP2	syndecan binding protein 2 [Source:HGNC Symbol;Acc:HGNC:15756]	8321	0.171	-0.0333	No
		154	CD72	CD72 molecule [Source:HGNC Symbol;Acc:HGNC:1696]	8363	0.168	-0.0346	No
		155	MGST2	microsomal glutathione S-transferase 2 [Source:HGNC Symbol;Acc:HGNC:7063]	8420	0.165	-0.0366	No
		156	ZHX2	zinc fingers and homeoboxes 2 [Source:HGNC Symbol;Acc:HGNC:18513]	8459	0.162	-0.0378	No
		157	PDE2A	phosphodiesterase 2A [Source:HGNC Symbol;Acc:HGNC:8777]	8460	0.162	-0.0371	No
		158	SLC4A8	solute carrier family 4 member 8 [Source:HGNC Symbol;Acc:HGNC:11034]	8487	0.16	-0.0377	No
		159	DTX1	deltex E3 ubiquitin ligase 1 [Source:HGNC Symbol;Acc:HGNC:3060]	8537	0.155	-0.0394	No
		160	DAP3	death associated protein 3 [Source:HGNC Symbol;Acc:HGNC:2673]	8558	0.153	-0.0398	No
		161	ELOVL7	ELOVL fatty acid elongase 7 [Source:HGNC Symbol;Acc:HGNC:26292]	8569	0.152	-0.0396	No
		162	TMEM135	transmembrane protein 135 [Source:HGNC Symbol;Acc:HGNC:26167]	8717	0.142	-0.0463	No
		163	AFMID	arylformamidase [Source:HGNC Symbol;Acc:HGNC:20910]	8732	0.141	-0.0464	No
		164	CPTP	ceramide-1-phosphate transfer protein [Source:HGNC Symbol;Acc:HGNC:28116]	8806	0.136	-0.0494	No
		165	RPA2	replication protein A2 [Source:HGNC Symbol;Acc:HGNC:10290]	8808	0.136	-0.0489	No
		166	WDR46	WD repeat domain 46 [Source:HGNC Symbol;Acc:HGNC:13923]	8874	0.131	-0.0515	No
		167	TUBB3	tubulin beta 3 class III [Source:HGNC Symbol;Acc:HGNC:20772]	8933	0.126	-0.0539	No
		168	CHN2	chimerin 2 [Source:HGNC Symbol;Acc:HGNC:1944]	8938	0.126	-0.0535	No
		169	SLC17A9	solute carrier family 17 member 9 [Source:HGNC Symbol;Acc:HGNC:16192]	8950	0.125	-0.0535	No
		170	ADAP1	ArfGAP with dual PH domains 1 [Source:HGNC Symbol;Acc:HGNC:16486]	8951	0.124	-0.0529	No
		171	CENPT	centromere protein T [Source:HGNC Symbol;Acc:HGNC:25787]	9169	0.11	-0.0633	No
		172	GNB4	G protein subunit beta 4 [Source:HGNC Symbol;Acc:HGNC:20731]	9186	0.108	-0.0636	No
		173	EFHD2	EF-hand domain family member D2 [Source:HGNC Symbol;Acc:HGNC:28670]	9217	0.107	-0.0646	No
		174	ELK4	ETS transcription factor ELK4 [Source:HGNC Symbol;Acc:HGNC:3326]	9326	0.099	-0.0696	No
		175	VPS54	VPS54 subunit of GARP complex [Source:HGNC Symbol;Acc:HGNC:18652]	9380	0.095	-0.0718	No
		176	ZSCAN12	zinc finger and SCAN domain containing 12 [Source:HGNC Symbol;Acc:HGNC:13172]	9434	0.091	-0.0741	No
		177	ATP2C1	ATPase secretory pathway Ca2+ transporting 1 [Source:HGNC Symbol;Acc:HGNC:13211]	9446	0.091	-0.0742	No
		178	MAFK	MAF bZIP transcription factor K [Source:HGNC Symbol;Acc:HGNC:6782]	9449	0.09	-0.0739	No
		179	SENP3	SUMO specific peptidase 3 [Source:HGNC Symbol;Acc:HGNC:17862]	9459	0.09	-0.074	No
		180	MYC	MYC proto-oncogene, bHLH transcription factor [Source:HGNC Symbol;Acc:HGNC:7553]	9462	0.09	-0.0737	No
		181	ABI3	ABI family member 3 [Source:HGNC Symbol;Acc:HGNC:29859]	9471	0.089	-0.0737	No
		182	RAB6A	RAB6A, member RAS oncogene family [Source:HGNC Symbol;Acc:HGNC:9786]	9631	0.078	-0.0812	No
		183	SNRNP35	small nuclear ribonucleoprotein U11/U12 subunit 35 [Source:HGNC Symbol;Acc:HGNC:30852]	9675	0.076	-0.0831	No
		184	OSBPL3	oxysterol binding protein like 3 [Source:HGNC Symbol;Acc:HGNC:16370]	9710	0.073	-0.0844	No
		185	IL7R	interleukin 7 receptor [Source:HGNC Symbol;Acc:HGNC:6024]	9741	0.071	-0.0856	No
		186	ITGA1	integrin subunit alpha 1 [Source:HGNC Symbol;Acc:HGNC:6134]	9815	0.066	-0.089	No
		187	CRBN	cereblon [Source:HGNC Symbol;Acc:HGNC:30185]	9839	0.064	-0.0898	No
		188	MPPE1	metallophosphoesterase 1 [Source:HGNC Symbol;Acc:HGNC:15988]	9946	0.057	-0.0949	No
		189	SH2D1A	SH2 domain containing 1A [Source:HGNC Symbol;Acc:HGNC:10820]	9993	0.054	-0.0969	No
		190	TXNRD1	thioredoxin reductase 1 [Source:HGNC Symbol;Acc:HGNC:12437]	10014	0.052	-0.0977	No
		191	ZMYND10	zinc finger MYND-type containing 10 [Source:HGNC Symbol;Acc:HGNC:19412]	10075	0.047	-0.1005	No
		192	MAP4K3	mitogen-activated protein kinase kinase kinase kinase 3 [Source:HGNC Symbol;Acc:HGNC:6865]	10121	0.044	-0.1025	No
		193	UBAC2	UBA domain containing 2 [Source:HGNC Symbol;Acc:HGNC:20486]	10213	0.037	-0.1069	No
		194	TUBGCP2	tubulin gamma complex associated protein 2 [Source:HGNC Symbol;Acc:HGNC:18599]	10303	0.03	-0.1112	No
		195	FARP1	FERM, ARH/RhoGEF and pleckstrin domain protein 1 [Source:HGNC Symbol;Acc:HGNC:3591]	10332	0.028	-0.1125	No
		196	EMB	embigin [Source:HGNC Symbol;Acc:HGNC:30465]	10342	0.028	-0.1128	No
		197	PUSL1	pseudouridine synthase like 1 [Source:HGNC Symbol;Acc:HGNC:26914]	10376	0.025	-0.1143	No
		198	ZW10	zw10 kinetochore protein [Source:HGNC Symbol;Acc:HGNC:13194]	10444	0.022	-0.1176	No
		199	RAD54L	RAD54 like [Source:HGNC Symbol;Acc:HGNC:9826]	10500	0.018	-0.1203	No
		200	UBE2L6	ubiquitin conjugating enzyme E2 L6 [Source:HGNC Symbol;Acc:HGNC:12490]	10569	0.014	-0.1236	No
		201	UTRN	utrophin [Source:HGNC Symbol;Acc:HGNC:12635]	10577	0.013	-0.1239	No
		202	RIOX2	ribosomal oxygenase 2 [Source:HGNC Symbol;Acc:HGNC:19441]	10593	0.013	-0.1246	No
		203	PLEC	plectin [Source:HGNC Symbol;Acc:HGNC:9069]	10778	-0.001	-0.1338	No
		204	FNTB	farnesyltransferase, CAAX box, beta [Source:HGNC Symbol;Acc:HGNC:3785]	10786	-0.002	-0.1341	No
		205	RFC2	replication factor C subunit 2 [Source:HGNC Symbol;Acc:HGNC:9970]	10813	-0.003	-0.1354	No
		206	PLEKHD1	pleckstrin homology and coiled-coil domain containing D1 [Source:HGNC Symbol;Acc:HGNC:20148]	10866	-0.008	-0.138	No
		207	TRNT1	tRNA nucleotidyl transferase 1 [Source:HGNC Symbol;Acc:HGNC:17341]	10868	-0.008	-0.138	No
		208	RNF145	ring finger protein 145 [Source:HGNC Symbol;Acc:HGNC:20853]	10894	-0.01	-0.1392	No
		209	RGS11	regulator of G protein signaling 11 [Source:HGNC Symbol;Acc:HGNC:9993]	10944	-0.012	-0.1416	No
		210	RBPJ	recombination signal binding protein for immunoglobulin kappa J region [Source:HGNC Symbol;Acc:HGNC:5724]	11019	-0.016	-0.1452	No
		211	HS3ST3B1	heparan sulfate-glucosamine 3-sulfotransferase 3B1 [Source:HGNC Symbol;Acc:HGNC:5198]	11097	-0.023	-0.1489	No
		212	IL12RB1	interleukin 12 receptor subunit beta 1 [Source:HGNC Symbol;Acc:HGNC:5971]	11147	-0.026	-0.1513	No
		213	STIM1	stromal interaction molecule 1 [Source:HGNC Symbol;Acc:HGNC:11386]	11156	-0.027	-0.1515	No
		214	ENPP5	ectonucleotide pyrophosphatase/phosphodiesterase family member 5 [Source:HGNC Symbol;Acc:HGNC:13717]	11244	-0.033	-0.1557	No
		215	SNAP47	synaptosome associated protein 47 [Source:HGNC Symbol;Acc:HGNC:30669]	11265	-0.034	-0.1566	No
		216	GLT8D1	glycosyltransferase 8 domain containing 1 [Source:HGNC Symbol;Acc:HGNC:24870]	11419	-0.045	-0.164	No
		217	AGFG1	ArfGAP with FG repeats 1 [Source:HGNC Symbol;Acc:HGNC:5175]	11450	-0.047	-0.1653	No
		218	SEMA4A	semaphorin 4A [Source:HGNC Symbol;Acc:HGNC:10729]	11451	-0.047	-0.1651	No
		219	TACC3	transforming acidic coiled-coil containing protein 3 [Source:HGNC Symbol;Acc:HGNC:11524]	11456	-0.048	-0.1651	No
		220	EDARADD	EDAR associated death domain [Source:HGNC Symbol;Acc:HGNC:14341]	11534	-0.053	-0.1687	No
		221	ZFP41	ZFP41 zinc finger protein [Source:HGNC Symbol;Acc:HGNC:26786]	11550	-0.054	-0.1692	No
		222	CD320	CD320 molecule [Source:HGNC Symbol;Acc:HGNC:16692]	11732	-0.067	-0.178	No
		223	SH3BGRL	SH3 domain binding glutamate rich protein like [Source:HGNC Symbol;Acc:HGNC:10823]	11740	-0.067	-0.178	No
		224	KLHL3	kelch like family member 3 [Source:HGNC Symbol;Acc:HGNC:6354]	11782	-0.071	-0.1797	No
		225	SPC25	SPC25 component of NDC80 kinetochore complex [Source:HGNC Symbol;Acc:HGNC:24031]	11788	-0.071	-0.1797	No
		226	HSP90B1	heat shock protein 90 beta family member 1 [Source:HGNC Symbol;Acc:HGNC:12028]	11897	-0.078	-0.1847	No
		227	PTPN11	protein tyrosine phosphatase non-receptor type 11 [Source:HGNC Symbol;Acc:HGNC:9644]	11941	-0.082	-0.1865	No
		228	BICDL1	BICD family like cargo adaptor 1 [Source:HGNC Symbol;Acc:HGNC:28095]	11994	-0.087	-0.1887	No
		229	APLF	aprataxin and PNKP like factor [Source:HGNC Symbol;Acc:HGNC:28724]	12077	-0.092	-0.1924	No
		230	HID1	HID1 domain containing [Source:HGNC Symbol;Acc:HGNC:15736]	12100	-0.093	-0.1931	No
		231	NELFE	negative elongation factor complex member E [Source:HGNC Symbol;Acc:HGNC:13974]	12166	-0.098	-0.1959	No
		232	FBXW8	F-box and WD repeat domain containing 8 [Source:HGNC Symbol;Acc:HGNC:13597]	12187	-0.099	-0.1965	No
		233	S1PR4	sphingosine-1-phosphate receptor 4 [Source:HGNC Symbol;Acc:HGNC:3170]	12214	-0.101	-0.1973	No
		234	PLCXD2	phosphatidylinositol specific phospholipase C X domain containing 2 [Source:HGNC Symbol;Acc:HGNC:26462]	12221	-0.102	-0.1972	No
		235	GNA15	G protein subunit alpha 15 [Source:HGNC Symbol;Acc:HGNC:4383]	12298	-0.107	-0.2005	No
		236	GPSM1	G protein signaling modulator 1 [Source:HGNC Symbol;Acc:HGNC:17858]	12351	-0.111	-0.2026	No
		237	CISH	cytokine inducible SH2 containing protein [Source:HGNC Symbol;Acc:HGNC:1984]	12366	-0.112	-0.2028	No
		238	HAUS2	HAUS augmin like complex subunit 2 [Source:HGNC Symbol;Acc:HGNC:25530]	12414	-0.116	-0.2046	No
		239	RRP1B	ribosomal RNA processing 1B [Source:HGNC Symbol;Acc:HGNC:23818]	12420	-0.116	-0.2044	No
		240	SURF6	surfeit 6 [Source:HGNC Symbol;Acc:HGNC:11478]	12501	-0.122	-0.2078	No
		241	ATXN7L3	ataxin 7 like 3 [Source:HGNC Symbol;Acc:HGNC:25416]	12529	-0.124	-0.2086	No
		242	ABCB9	ATP binding cassette subfamily B member 9 [Source:HGNC Symbol;Acc:HGNC:50]	12539	-0.125	-0.2085	No
		243	BCORL1	BCL6 corepressor like 1 [Source:HGNC Symbol;Acc:HGNC:25657]	12579	-0.127	-0.2099	No
		244	ATP8B2	ATPase phospholipid transporting 8B2 [Source:HGNC Symbol;Acc:HGNC:13534]	12594	-0.128	-0.21	No
		245	AHNAK	AHNAK nucleoprotein [Source:HGNC Symbol;Acc:HGNC:347]	12642	-0.132	-0.2118	No
		246	MTM1	myotubularin 1 [Source:HGNC Symbol;Acc:HGNC:7448]	12705	-0.136	-0.2143	No
		247	TESK2	testis associated actin remodelling kinase 2 [Source:HGNC Symbol;Acc:HGNC:11732]	12821	-0.145	-0.2194	No
		248	CDK1	cyclin dependent kinase 1 [Source:HGNC Symbol;Acc:HGNC:1722]	12837	-0.146	-0.2195	No
		249	CD53	CD53 molecule [Source:HGNC Symbol;Acc:HGNC:1686]	12875	-0.148	-0.2207	No
		250	LIG1	DNA ligase 1 [Source:HGNC Symbol;Acc:HGNC:6598]	12885	-0.149	-0.2204	No
		251	CTSC	cathepsin C [Source:HGNC Symbol;Acc:HGNC:2528]	12942	-0.154	-0.2226	No
		252	SLC41A1	solute carrier family 41 member 1 [Source:HGNC Symbol;Acc:HGNC:19429]	12993	-0.157	-0.2244	No
		253	HSPA13	heat shock protein family A (Hsp70) member 13 [Source:HGNC Symbol;Acc:HGNC:11375]	13000	-0.157	-0.224	No
		254	IFT52	intraflagellar transport 52 [Source:HGNC Symbol;Acc:HGNC:15901]	13009	-0.158	-0.2237	No
		255	CLMN	calmin [Source:HGNC Symbol;Acc:HGNC:19972]	13058	-0.161	-0.2253	No
		256	SH2D2A	SH2 domain containing 2A [Source:HGNC Symbol;Acc:HGNC:10821]	13072	-0.162	-0.2253	No
		257	STAT5A	signal transducer and activator of transcription 5A [Source:HGNC Symbol;Acc:HGNC:11366]	13082	-0.163	-0.225	No
		258	LRRC75B	leucine rich repeat containing 75B [Source:HGNC Symbol;Acc:HGNC:33155]	13094	-0.164	-0.2248	No
		259	CELA1	chymotrypsin like elastase 1 [Source:HGNC Symbol;Acc:HGNC:3308]	13136	-0.167	-0.2261	No
		260	SAMD3	sterile alpha motif domain containing 3 [Source:HGNC Symbol;Acc:HGNC:21574]	13138	-0.167	-0.2254	No
		261	SLC11A2	solute carrier family 11 member 2 [Source:HGNC Symbol;Acc:HGNC:10908]	13169	-0.169	-0.2262	No
		262	INSR	insulin receptor [Source:HGNC Symbol;Acc:HGNC:6091]	13217	-0.172	-0.2278	No
		263	WDFY1	WD repeat and FYVE domain containing 1 [Source:HGNC Symbol;Acc:HGNC:20451]	13233	-0.174	-0.2277	No
		264	RELL2	RELT like 2 [Source:HGNC Symbol;Acc:HGNC:26902]	13264	-0.176	-0.2285	No
		265	PRIM1	DNA primase subunit 1 [Source:HGNC Symbol;Acc:HGNC:9369]	13275	-0.177	-0.2282	No
		266	TECPR1	tectonin beta-propeller repeat containing 1 [Source:HGNC Symbol;Acc:HGNC:22214]	13279	-0.177	-0.2275	No
		267	SMAP2	small ArfGAP2 [Source:HGNC Symbol;Acc:HGNC:25082]	13304	-0.179	-0.2279	No
		268	GLRX	glutaredoxin [Source:HGNC Symbol;Acc:HGNC:4330]	13336	-0.182	-0.2287	No
		269	DNMT1	DNA methyltransferase 1 [Source:HGNC Symbol;Acc:HGNC:2976]	13391	-0.186	-0.2306	No
		270	STARD3NL	STARD3 N-terminal like [Source:HGNC Symbol;Acc:HGNC:19169]	13417	-0.188	-0.231	No
		271	USP28	ubiquitin specific peptidase 28 [Source:HGNC Symbol;Acc:HGNC:12625]	13421	-0.188	-0.2303	No
		272	SP110	SP110 nuclear body protein [Source:HGNC Symbol;Acc:HGNC:5401]	13476	-0.192	-0.2321	No
		273	PRKCB	protein kinase C beta [Source:HGNC Symbol;Acc:HGNC:9395]	13501	-0.193	-0.2325	No
		274	SRPK1	SRSF protein kinase 1 [Source:HGNC Symbol;Acc:HGNC:11305]	13563	-0.198	-0.2347	No
		275	HK2	hexokinase 2 [Source:HGNC Symbol;Acc:HGNC:4923]	13595	-0.201	-0.2353	No
		276	NEDD4	NEDD4 E3 ubiquitin protein ligase [Source:HGNC Symbol;Acc:HGNC:7727]	13639	-0.203	-0.2366	No
		277	PANX1	pannexin 1 [Source:HGNC Symbol;Acc:HGNC:8599]	13650	-0.204	-0.2362	No
		278	ATP1B1	ATPase Na+/K+ transporting subunit beta 1 [Source:HGNC Symbol;Acc:HGNC:804]	13654	-0.204	-0.2354	No
		279	NSMAF	neutral sphingomyelinase activation associated factor [Source:HGNC Symbol;Acc:HGNC:8017]	13765	-0.211	-0.24	No
		280	PFKFB3	6-phosphofructo-2-kinase/fructose-2,6-biphosphatase 3 [Source:HGNC Symbol;Acc:HGNC:8874]	13791	-0.213	-0.2403	No
		281	IRF4	interferon regulatory factor 4 [Source:HGNC Symbol;Acc:HGNC:6119]	13802	-0.214	-0.2398	No
		282	SIDT1	SID1 transmembrane family member 1 [Source:HGNC Symbol;Acc:HGNC:25967]	13890	-0.221	-0.2432	No
		283	ENPP1	ectonucleotide pyrophosphatase/phosphodiesterase 1 [Source:HGNC Symbol;Acc:HGNC:3356]	13926	-0.224	-0.2439	No
		284	ADRB1	adrenoceptor beta 1 [Source:HGNC Symbol;Acc:HGNC:285]	13944	-0.225	-0.2438	No
		285	SUSD3	sushi domain containing 3 [Source:HGNC Symbol;Acc:HGNC:28391]	13969	-0.227	-0.244	No
		286	SLC26A1	solute carrier family 26 member 1 [Source:HGNC Symbol;Acc:HGNC:10993]	13995	-0.229	-0.2442	No
		287	GPR55	G protein-coupled receptor 55 [Source:HGNC Symbol;Acc:HGNC:4511]	14062	-0.234	-0.2465	No
		288	BBS9	Bardet-Biedl syndrome 9 [Source:HGNC Symbol;Acc:HGNC:30000]	14081	-0.235	-0.2463	No
		289	PLK1	polo like kinase 1 [Source:HGNC Symbol;Acc:HGNC:9077]	14091	-0.236	-0.2457	No
		290	MED18	mediator complex subunit 18 [Source:HGNC Symbol;Acc:HGNC:25944]	14124	-0.238	-0.2463	No
		291	TNFSF10	TNF superfamily member 10 [Source:HGNC Symbol;Acc:HGNC:11925]	14161	-0.241	-0.247	No
		292	NOL6	nucleolar protein 6 [Source:HGNC Symbol;Acc:HGNC:19910]	14162	-0.241	-0.2459	No
		293	NSUN5	NOP2/Sun RNA methyltransferase 5 [Source:HGNC Symbol;Acc:HGNC:16385]	14179	-0.243	-0.2457	No
		294	GTF2I	general transcription factor IIi [Source:HGNC Symbol;Acc:HGNC:4659]	14180	-0.243	-0.2446	No
		295	SLA2	Src like adaptor 2 [Source:HGNC Symbol;Acc:HGNC:17329]	14207	-0.245	-0.2448	No
		296	CASP3	caspase 3 [Source:HGNC Symbol;Acc:HGNC:1504]	14208	-0.245	-0.2437	No
		297	RRAS2	RAS related 2 [Source:HGNC Symbol;Acc:HGNC:17271]	14254	-0.248	-0.2448	No
		298	SLC26A11	solute carrier family 26 member 11 [Source:HGNC Symbol;Acc:HGNC:14471]	14316	-0.253	-0.2468	No
		299	CCDC9	coiled-coil domain containing 9 [Source:HGNC Symbol;Acc:HGNC:24560]	14347	-0.255	-0.2471	No
		300	CNIH3	cornichon family AMPA receptor auxiliary protein 3 [Source:HGNC Symbol;Acc:HGNC:26802]	14408	-0.26	-0.249	No
		301	EXOG	exo/endonuclease G [Source:HGNC Symbol;Acc:HGNC:3347]	14420	-0.261	-0.2484	No
		302	GPD2	glycerol-3-phosphate dehydrogenase 2 [Source:HGNC Symbol;Acc:HGNC:4456]	14427	-0.261	-0.2475	No
		303	CDK5RAP3	CDK5 regulatory subunit associated protein 3 [Source:HGNC Symbol;Acc:HGNC:18673]	14448	-0.263	-0.2473	No
		304	IPO4	importin 4 [Source:HGNC Symbol;Acc:HGNC:19426]	14530	-0.27	-0.2502	No
		305	SETD4	SET domain containing 4 [Source:HGNC Symbol;Acc:HGNC:1258]	14532	-0.27	-0.249	No
		306	TDP1	tyrosyl-DNA phosphodiesterase 1 [Source:HGNC Symbol;Acc:HGNC:18884]	14542	-0.271	-0.2483	No
		307	SLC43A3	solute carrier family 43 member 3 [Source:HGNC Symbol;Acc:HGNC:17466]	14799	-0.292	-0.2598	No
		308	USP18	ubiquitin specific peptidase 18 [Source:HGNC Symbol;Acc:HGNC:12616]	14805	-0.293	-0.2587	No
		309	GALNT10	polypeptide N-acetylgalactosaminyltransferase 10 [Source:HGNC Symbol;Acc:HGNC:19873]	14874	-0.298	-0.2608	No
		310	CTDSPL2	CTD small phosphatase like 2 [Source:HGNC Symbol;Acc:HGNC:26936]	14880	-0.299	-0.2597	No
		311	GZMB	granzyme B [Source:HGNC Symbol;Acc:HGNC:4709]	14933	-0.304	-0.261	No
		312	CD69	CD69 molecule [Source:HGNC Symbol;Acc:HGNC:1694]	15167	-0.312	-0.2712	No
		313	RNF138	ring finger protein 138 [Source:HGNC Symbol;Acc:HGNC:17765]	15177	-0.313	-0.2703	No
		314	TWSG1	twisted gastrulation BMP signaling modulator 1 [Source:HGNC Symbol;Acc:HGNC:12429]	15182	-0.313	-0.2691	No
		315	LSS	lanosterol synthase [Source:HGNC Symbol;Acc:HGNC:6708]	15378	-0.332	-0.2774	No
		316	ITGAL	integrin subunit alpha L [Source:HGNC Symbol;Acc:HGNC:6148]	15420	-0.336	-0.2779	No
		317	ARL6IP1	ADP ribosylation factor like GTPase 6 interacting protein 1 [Source:HGNC Symbol;Acc:HGNC:697]	15431	-0.336	-0.2769	No
		318	ENTPD1	ectonucleoside triphosphate diphosphohydrolase 1 [Source:HGNC Symbol;Acc:HGNC:3363]	15451	-0.339	-0.2764	No
		319	ASB2	ankyrin repeat and SOCS box containing 2 [Source:HGNC Symbol;Acc:HGNC:16012]	15464	-0.34	-0.2755	No
		320	SLC25A10	solute carrier family 25 member 10 [Source:HGNC Symbol;Acc:HGNC:10980]	15491	-0.343	-0.2752	No
		321	CDC20	cell division cycle 20 [Source:HGNC Symbol;Acc:HGNC:1723]	15496	-0.343	-0.2739	No
		322	FDFT1	farnesyl-diphosphate farnesyltransferase 1 [Source:HGNC Symbol;Acc:HGNC:3629]	15506	-0.344	-0.2728	No
		323	SSBP2	single stranded DNA binding protein 2 [Source:HGNC Symbol;Acc:HGNC:15831]	15623	-0.351	-0.2771	No
		324	NCAPH	non-SMC condensin I complex subunit H [Source:HGNC Symbol;Acc:HGNC:1112]	15634	-0.352	-0.276	No
		325	FAM53B	family with sequence similarity 53 member B [Source:HGNC Symbol;Acc:HGNC:28968]	15676	-0.356	-0.2765	No
		326	CLIC4	chloride intracellular channel 4 [Source:HGNC Symbol;Acc:HGNC:13518]	15692	-0.357	-0.2757	No
		327	COPS4	COP9 signalosome subunit 4 [Source:HGNC Symbol;Acc:HGNC:16702]	15712	-0.359	-0.275	No
		328	GPR132	G protein-coupled receptor 132 [Source:HGNC Symbol;Acc:HGNC:17482]	15749	-0.362	-0.2752	No
		329	NAP1L1	nucleosome assembly protein 1 like 1 [Source:HGNC Symbol;Acc:HGNC:7637]	15767	-0.364	-0.2744	No
		330	MST1	macrophage stimulating 1 [Source:HGNC Symbol;Acc:HGNC:7380]	15815	-0.369	-0.2752	No
		331	GABRR2	gamma-aminobutyric acid type A receptor subunit rho2 [Source:HGNC Symbol;Acc:HGNC:4091]	15938	-0.374	-0.2796	No
		332	ITPRIPL2	ITPRIP like 2 [Source:HGNC Symbol;Acc:HGNC:27257]	16009	-0.378	-0.2814	No
		333	RAD51	RAD51 recombinase [Source:HGNC Symbol;Acc:HGNC:9817]	16024	-0.38	-0.2804	No
		334	CDK2	cyclin dependent kinase 2 [Source:HGNC Symbol;Acc:HGNC:1771]	16064	-0.384	-0.2807	No
		335	PRRG1	proline rich and Gla domain 1 [Source:HGNC Symbol;Acc:HGNC:9469]	16109	-0.389	-0.2811	No
		336	ABHD6	abhydrolase domain containing 6, acylglycerol lipase [Source:HGNC Symbol;Acc:HGNC:21398]	16241	-0.395	-0.2859	No
		337	GTSE1	G2 and S-phase expressed 1 [Source:HGNC Symbol;Acc:HGNC:13698]	16247	-0.396	-0.2844	No
		338	ARL6	ADP ribosylation factor like GTPase 6 [Source:HGNC Symbol;Acc:HGNC:13210]	16349	-0.405	-0.2877	No
		339	NIM1K	NIM1 serine/threonine protein kinase [Source:HGNC Symbol;Acc:HGNC:28646]	16514	-0.421	-0.294	No
		340	TMSB10	thymosin beta 10 [Source:HGNC Symbol;Acc:HGNC:11879]	16525	-0.423	-0.2926	No
		341	KNDC1	kinase non-catalytic C-lobe domain containing 1 [Source:HGNC Symbol;Acc:HGNC:29374]	16553	-0.425	-0.2921	No
		342	CCR7	C-C motif chemokine receptor 7 [Source:HGNC Symbol;Acc:HGNC:1608]	16559	-0.426	-0.2904	No
		343	CHD4	chromodomain helicase DNA binding protein 4 [Source:HGNC Symbol;Acc:HGNC:1919]	16587	-0.427	-0.2899	No
		344	SWAP70	switching B cell complex subunit SWAP70 [Source:HGNC Symbol;Acc:HGNC:17070]	16594	-0.428	-0.2883	No
		345	ARL4D	ADP ribosylation factor like GTPase 4D [Source:HGNC Symbol;Acc:HGNC:656]	16621	-0.43	-0.2877	No
		346	SLC12A3	solute carrier family 12 member 3 [Source:HGNC Symbol;Acc:HGNC:10912]	16633	-0.431	-0.2863	No
		347	ZC3H12A	zinc finger CCCH-type containing 12A [Source:HGNC Symbol;Acc:HGNC:26259]	16713	-0.437	-0.2883	No
		348	MTA3	metastasis associated 1 family member 3 [Source:HGNC Symbol;Acc:HGNC:23784]	16791	-0.442	-0.2902	No
		349	TMEM154	transmembrane protein 154 [Source:HGNC Symbol;Acc:HGNC:26489]	16847	-0.444	-0.291	No
		350	MEF2D	myocyte enhancer factor 2D [Source:HGNC Symbol;Acc:HGNC:6997]	16868	-0.446	-0.29	No
		351	MTMR3	myotubularin related protein 3 [Source:HGNC Symbol;Acc:HGNC:7451]	16883	-0.447	-0.2887	No
		352	PPP1R15A	protein phosphatase 1 regulatory subunit 15A [Source:HGNC Symbol;Acc:HGNC:14375]	16910	-0.449	-0.288	No
		353	CXCR5	C-X-C motif chemokine receptor 5 [Source:HGNC Symbol;Acc:HGNC:1060]	16919	-0.45	-0.2864	No
		354	RASA3	RAS p21 protein activator 3 [Source:HGNC Symbol;Acc:HGNC:20331]	16937	-0.451	-0.2853	No
		355	SOAT2	sterol O-acyltransferase 2 [Source:HGNC Symbol;Acc:HGNC:11178]	17065	-0.458	-0.2896	No
		356	ST14	ST14 transmembrane serine protease matriptase [Source:HGNC Symbol;Acc:HGNC:11344]	17237	-0.467	-0.2961	No
		357	MDFIC	MyoD family inhibitor domain containing [Source:HGNC Symbol;Acc:HGNC:28870]	17253	-0.468	-0.2948	No
		358	CXCR6	C-X-C motif chemokine receptor 6 [Source:HGNC Symbol;Acc:HGNC:16647]	17276	-0.468	-0.2938	No
		359	KRTCAP3	keratinocyte associated protein 3 [Source:HGNC Symbol;Acc:HGNC:28943]	17315	-0.47	-0.2936	No
		360	ADAMTS14	ADAM metallopeptidase with thrombospondin type 1 motif 14 [Source:HGNC Symbol;Acc:HGNC:14899]	17334	-0.471	-0.2924	No
		361	CD163L1	CD163 molecule like 1 [Source:HGNC Symbol;Acc:HGNC:30375]	17354	-0.472	-0.2912	No
		362	TNFRSF12A	TNF receptor superfamily member 12A [Source:HGNC Symbol;Acc:HGNC:18152]	17375	-0.473	-0.2902	No
		363	CFAP126	cilia and flagella associated protein 126 [Source:HGNC Symbol;Acc:HGNC:32325]	17398	-0.474	-0.2891	No
		364	FCHSD2	FCH and double SH3 domains 2 [Source:HGNC Symbol;Acc:HGNC:29114]	17502	-0.479	-0.2922	No
		365	DGKA	diacylglycerol kinase alpha [Source:HGNC Symbol;Acc:HGNC:2849]	17581	-0.482	-0.2939	No
		366	TIPRL	TOR signaling pathway regulator [Source:HGNC Symbol;Acc:HGNC:30231]	17636	-0.484	-0.2945	No
		367	NSG2	neuronal vesicle trafficking associated 2 [Source:HGNC Symbol;Acc:HGNC:24955]	17656	-0.485	-0.2933	No
		368	AURKB	aurora kinase B [Source:HGNC Symbol;Acc:HGNC:11390]	17681	-0.486	-0.2923	No
		369	ITIH2	inter-alpha-trypsin inhibitor heavy chain 2 [Source:HGNC Symbol;Acc:HGNC:6167]	17694	-0.487	-0.2908	No
		370	CCRL2	C-C motif chemokine receptor like 2 [Source:HGNC Symbol;Acc:HGNC:1612]	17729	-0.488	-0.2903	No
		371	ACP5	acid phosphatase 5, tartrate resistant [Source:HGNC Symbol;Acc:HGNC:124]	17755	-0.489	-0.2894	No
		372	SFXN3	sideroflexin 3 [Source:HGNC Symbol;Acc:HGNC:16087]	17783	-0.491	-0.2885	No
		373	ADCY6	adenylate cyclase 6 [Source:HGNC Symbol;Acc:HGNC:237]	17808	-0.492	-0.2876	No
		374	INSC	INSC spindle orientation adaptor protein [Source:HGNC Symbol;Acc:HGNC:33116]	17902	-0.498	-0.29	No
		375	APBB1	amyloid beta precursor protein binding family B member 1 [Source:HGNC Symbol;Acc:HGNC:581]	17950	-0.505	-0.2901	No
		376	MAPRE2	microtubule associated protein RP/EB family member 2 [Source:HGNC Symbol;Acc:HGNC:6891]	18135	-0.523	-0.297	Yes
		377	TTLL4	tubulin tyrosine ligase like 4 [Source:HGNC Symbol;Acc:HGNC:28976]	18139	-0.524	-0.2948	Yes
		378	BAIAP2	BAR/IMD domain containing adaptor protein 2 [Source:HGNC Symbol;Acc:HGNC:947]	18141	-0.524	-0.2925	Yes
		379	IKZF3	IKAROS family zinc finger 3 [Source:HGNC Symbol;Acc:HGNC:13178]	18158	-0.526	-0.291	Yes
		380	IL10	interleukin 10 [Source:HGNC Symbol;Acc:HGNC:5962]	18217	-0.532	-0.2915	Yes
		381	PLEKHA6	pleckstrin homology domain containing A6 [Source:HGNC Symbol;Acc:HGNC:17053]	18254	-0.537	-0.2909	Yes
		382	PDCD1	programmed cell death 1 [Source:HGNC Symbol;Acc:HGNC:8760]	18261	-0.539	-0.2888	Yes	*
		383	EPDR1	ependymin related 1 [Source:HGNC Symbol;Acc:HGNC:17572]	18306	-0.544	-0.2886	Yes
		384	SMG9	SMG9 nonsense mediated mRNA decay factor [Source:HGNC Symbol;Acc:HGNC:25763]	18307	-0.544	-0.2862	Yes
		385	KIF1B	kinesin family member 1B [Source:HGNC Symbol;Acc:HGNC:16636]	18356	-0.551	-0.2862	Yes
		386	UBE2C	ubiquitin conjugating enzyme E2 C [Source:HGNC Symbol;Acc:HGNC:15937]	18386	-0.556	-0.2852	Yes
		387	CLCF1	cardiotrophin like cytokine factor 1 [Source:HGNC Symbol;Acc:HGNC:17412]	18408	-0.559	-0.2837	Yes
		388	CDCA8	cell division cycle associated 8 [Source:HGNC Symbol;Acc:HGNC:14629]	18453	-0.566	-0.2834	Yes
		389	CD6	CD6 molecule [Source:HGNC Symbol;Acc:HGNC:1691]	18457	-0.567	-0.2811	Yes
		390	ID3	inhibitor of DNA binding 3, HLH protein [Source:HGNC Symbol;Acc:HGNC:5362]	18474	-0.569	-0.2793	Yes
		391	KDM6B	lysine demethylase 6B [Source:HGNC Symbol;Acc:HGNC:29012]	18530	-0.577	-0.2795	Yes
		392	CCNB1	cyclin B1 [Source:HGNC Symbol;Acc:HGNC:1579]	18613	-0.586	-0.281	Yes
		393	TLE3	TLE family member 3, transcriptional corepressor [Source:HGNC Symbol;Acc:HGNC:11839]	18618	-0.587	-0.2786	Yes
		394	CDCA2	cell division cycle associated 2 [Source:HGNC Symbol;Acc:HGNC:14623]	18647	-0.593	-0.2774	Yes
		395	TIGIT	T cell immunoreceptor with Ig and ITIM domains [Source:HGNC Symbol;Acc:HGNC:26838]	18675	-0.598	-0.2761	Yes
		396	MFSD10	major facilitator superfamily domain containing 10 [Source:HGNC Symbol;Acc:HGNC:16894]	18760	-0.608	-0.2776	Yes
		397	TRMT61A	tRNA methyltransferase 61A [Source:HGNC Symbol;Acc:HGNC:23790]	18847	-0.623	-0.2791	Yes
		398	POGZ	pogo transposable element derived with ZNF domain [Source:HGNC Symbol;Acc:HGNC:18801]	18893	-0.63	-0.2786	Yes
		399	IER3	immediate early response 3 [Source:HGNC Symbol;Acc:HGNC:5392]	18958	-0.642	-0.2789	Yes
		400	SLC9A9	solute carrier family 9 member A9 [Source:HGNC Symbol;Acc:HGNC:20653]	18968	-0.644	-0.2765	Yes
		401	ARHGEF18	Rho/Rac guanine nucleotide exchange factor 18 [Source:HGNC Symbol;Acc:HGNC:17090]	18991	-0.646	-0.2747	Yes
		402	PRIM2	DNA primase subunit 2 [Source:HGNC Symbol;Acc:HGNC:9370]	19019	-0.652	-0.2732	Yes
		403	DAPK2	death associated protein kinase 2 [Source:HGNC Symbol;Acc:HGNC:2675]	19048	-0.655	-0.2717	Yes
		404	MLKL	mixed lineage kinase domain like pseudokinase [Source:HGNC Symbol;Acc:HGNC:26617]	19056	-0.658	-0.2691	Yes
		405	STK3	serine/threonine kinase 3 [Source:HGNC Symbol;Acc:HGNC:11406]	19104	-0.666	-0.2685	Yes
		406	ACSS2	acyl-CoA synthetase short chain family member 2 [Source:HGNC Symbol;Acc:HGNC:15814]	19172	-0.683	-0.2688	Yes
		407	CYSLTR2	cysteinyl leukotriene receptor 2 [Source:HGNC Symbol;Acc:HGNC:18274]	19229	-0.697	-0.2685	Yes
		408	EOMES	eomesodermin [Source:HGNC Symbol;Acc:HGNC:3372]	19260	-0.704	-0.2669	Yes
		409	LRRC8C	leucine rich repeat containing 8 VRAC subunit C [Source:HGNC Symbol;Acc:HGNC:25075]	19321	-0.723	-0.2667	Yes
		410	DDR1	discoidin domain receptor tyrosine kinase 1 [Source:HGNC Symbol;Acc:HGNC:2730]	19322	-0.724	-0.2635	Yes
		411	SSB	small RNA binding exonuclease protection factor La [Source:HGNC Symbol;Acc:HGNC:11316]	19434	-0.751	-0.2657	Yes
		412	ITM2A	integral membrane protein 2A [Source:HGNC Symbol;Acc:HGNC:6173]	19463	-0.76	-0.2637	Yes
		413	GPR183	G protein-coupled receptor 183 [Source:HGNC Symbol;Acc:HGNC:3128]	19464	-0.76	-0.2604	Yes
		414	ST8SIA1	ST8 alpha-N-acetyl-neuraminide alpha-2,8-sialyltransferase 1 [Source:HGNC Symbol;Acc:HGNC:10869]	19472	-0.762	-0.2573	Yes
		415	PRDM1	PR/SET domain 1 [Source:HGNC Symbol;Acc:HGNC:9346]	19545	-0.781	-0.2575	Yes
		416	KIF22	kinesin family member 22 [Source:HGNC Symbol;Acc:HGNC:6391]	19550	-0.783	-0.2542	Yes
		417	SP4	Sp4 transcription factor [Source:HGNC Symbol;Acc:HGNC:11209]	19580	-0.79	-0.2521	Yes
		418	CD5	CD5 molecule [Source:HGNC Symbol;Acc:HGNC:1685]	19581	-0.79	-0.2486	Yes
		419	EGR1	early growth response 1 [Source:HGNC Symbol;Acc:HGNC:3238]	19585	-0.792	-0.2453	Yes
		420	NFKBID	NFKB inhibitor delta [Source:HGNC Symbol;Acc:HGNC:15671]	19598	-0.796	-0.2423	Yes
		421	E2F2	E2F transcription factor 2 [Source:HGNC Symbol;Acc:HGNC:3114]	19640	-0.81	-0.2408	Yes
		422	SLC29A2	solute carrier family 29 member 2 [Source:HGNC Symbol;Acc:HGNC:11004]	19643	-0.81	-0.2373	Yes
		423	CENPU	centromere protein U [Source:HGNC Symbol;Acc:HGNC:21348]	19657	-0.815	-0.2343	Yes
		424	APPL2	adaptor protein, phosphotyrosine interacting with PH domain and leucine zipper 2 [Source:HGNC Symbol;Acc:HGNC:18242]	19730	-0.842	-0.2342	Yes
		425	NUP160	nucleoporin 160 [Source:HGNC Symbol;Acc:HGNC:18017]	19732	-0.842	-0.2305	Yes
		426	PDLIM1	PDZ and LIM domain 1 [Source:HGNC Symbol;Acc:HGNC:2067]	19811	-0.875	-0.2305	Yes
		427	UBALD1	UBA like domain containing 1 [Source:HGNC Symbol;Acc:HGNC:29576]	19854	-0.889	-0.2287	Yes
		428	CORO2A	coronin 2A [Source:HGNC Symbol;Acc:HGNC:2255]	19855	-0.889	-0.2247	Yes
		429	ASF1B	anti-silencing function 1B histone chaperone [Source:HGNC Symbol;Acc:HGNC:20996]	19881	-0.903	-0.222	Yes
		430	POU6F1	POU class 6 homeobox 1 [Source:HGNC Symbol;Acc:HGNC:9224]	19956	-0.952	-0.2215	Yes
		431	NR4A1	nuclear receptor subfamily 4 group A member 1 [Source:HGNC Symbol;Acc:HGNC:7980]	20003	-0.99	-0.2194	Yes	*
		432	NFIL3	nuclear factor, interleukin 3 regulated [Source:HGNC Symbol;Acc:HGNC:7787]	20028	-1.017	-0.216	Yes
		433	SAMSN1	SAM domain, SH3 domain and nuclear localization signals 1 [Source:HGNC Symbol;Acc:HGNC:10528]	20043	-1.032	-0.2122	Yes
		434	SLC5A6	solute carrier family 5 member 6 [Source:HGNC Symbol;Acc:HGNC:11041]	20059	-1.041	-0.2083	Yes
		435	NDC80	NDC80 kinetochore complex component [Source:HGNC Symbol;Acc:HGNC:16909]	20077	-1.056	-0.2045	Yes
		436	NEDD9	neural precursor cell expressed, developmentally down-regulated 9 [Source:HGNC Symbol;Acc:HGNC:7733]	20101	-1.08	-0.2008	Yes
		437	FANCI	FA complementation group I [Source:HGNC Symbol;Acc:HGNC:25568]	20115	-1.088	-0.1967	Yes
		438	RRM1	ribonucleotide reductase catalytic subunit M1 [Source:HGNC Symbol;Acc:HGNC:10451]	20134	-1.104	-0.1927	Yes
		439	TOX	thymocyte selection associated high mobility group box [Source:HGNC Symbol;Acc:HGNC:18988]	20138	-1.11	-0.1879	Yes	*
		440	CASP7	caspase 7 [Source:HGNC Symbol;Acc:HGNC:1508]	20191	-1.162	-0.1853	Yes
		441	GRAP2	GRB2 related adaptor protein 2 [Source:HGNC Symbol;Acc:HGNC:4563]	20193	-1.164	-0.1802	Yes
		442	LAX1	lymphocyte transmembrane adaptor 1 [Source:HGNC Symbol;Acc:HGNC:26005]	20195	-1.167	-0.1751	Yes
		443	ZWINT	ZW10 interacting kinetochore protein [Source:HGNC Symbol;Acc:HGNC:13195]	20196	-1.168	-0.1699	Yes
		444	GADD45B	growth arrest and DNA damage inducible beta [Source:HGNC Symbol;Acc:HGNC:4096]	20209	-1.191	-0.1652	Yes
		445	NR4A3	nuclear receptor subfamily 4 group A member 3 [Source:HGNC Symbol;Acc:HGNC:7982]	20235	-1.228	-0.161	Yes	*
		446	PAK1IP1	PAK1 interacting protein 1 [Source:HGNC Symbol;Acc:HGNC:20882]	20260	-1.272	-0.1566	Yes
		447	EGR2	early growth response 2 [Source:HGNC Symbol;Acc:HGNC:3239]	20276	-1.305	-0.1516	Yes	*
		448	NDRG1	N-myc downstream regulated 1 [Source:HGNC Symbol;Acc:HGNC:7679]	20302	-1.362	-0.1468	Yes
		449	KPNA2	karyopherin subunit alpha 2 [Source:HGNC Symbol;Acc:HGNC:6395]	20310	-1.375	-0.141	Yes
		450	VMP1	vacuole membrane protein 1 [Source:HGNC Symbol;Acc:HGNC:29559]	20314	-1.386	-0.135	Yes
		451	AURKA	aurora kinase A [Source:HGNC Symbol;Acc:HGNC:11393]	20332	-1.427	-0.1295	Yes
		452	OSM	oncostatin M [Source:HGNC Symbol;Acc:HGNC:8506]	20336	-1.435	-0.1233	Yes
		453	TUBB4B	tubulin beta 4B class IVb [Source:HGNC Symbol;Acc:HGNC:20771]	20349	-1.457	-0.1175	Yes
		454	LAG3	lymphocyte activating 3 [Source:HGNC Symbol;Acc:HGNC:6476]	20359	-1.482	-0.1114	Yes
		455	FAS	Fas cell surface death receptor [Source:HGNC Symbol;Acc:HGNC:11920]	20384	-1.591	-0.1055	Yes
		456	TGIF1	TGFB induced factor homeobox 1 [Source:HGNC Symbol;Acc:HGNC:11776]	20398	-1.636	-0.0989	Yes
		457	ZBTB38	zinc finger and BTB domain containing 38 [Source:HGNC Symbol;Acc:HGNC:26636]	20404	-1.65	-0.0918	Yes
		458	CCL4	C-C motif chemokine ligand 4 [Source:HGNC Symbol;Acc:HGNC:10630]	20425	-1.785	-0.0849	Yes
		459	ZBTB21	zinc finger and BTB domain containing 21 [Source:HGNC Symbol;Acc:HGNC:13083]	20431	-1.822	-0.0771	Yes
		460	MCOLN2	mucolipin TRP cation channel 2 [Source:HGNC Symbol;Acc:HGNC:13357]	20447	-1.954	-0.0692	Yes
		461	TUBA1C	tubulin alpha 1c [Source:HGNC Symbol;Acc:HGNC:20768]	20470	-2.39	-0.0597	Yes
		462	IFNG	interferon gamma [Source:HGNC Symbol;Acc:HGNC:5438]	20471	-2.396	-0.049	Yes
		463	CRTAM	cytotoxic and regulatory T cell molecule [Source:HGNC Symbol;Acc:HGNC:24313]	20479	-2.577	-0.038	Yes
		464	TNF	tumor necrosis factor [Source:HGNC Symbol;Acc:HGNC:11892]	20483	-2.751	-0.0259	Yes
		465	TAGAP	T cell activation RhoGTPase activating protein [Source:HGNC Symbol;Acc:HGNC:15669]	20488	-2.916	-0.0132	Yes
		466	FOSB	FosB proto-oncogene, AP-1 transcription factor subunit [Source:HGNC Symbol;Acc:HGNC:3797]	20489	-3.029	0.0002	Yes

## Sheet: Fig.2H
	Egr2			DGKA
	Anergic	Responsive		Anergic	Responsive
Donor1	10.0146	6.0751		12.8142	11.6679
Donor2	7.41783	6.19836		14.1652	11.9959
Donor3	9.6728	5.02203		13.6787	11.8448
Donor4	9.04194	9.52501		13.132	11.8827

## Sheet: Fig.2I
	DGKα				Egr2
n	Anergic	Responsive		n	Anergic	Responsive
1	2.48063	1		1	3.02375	1
2	2.45715	1		2	1.56471	1
3	2.21179	1		3	7.27071	1
4	1.4643	1		4	6.05714	1
5	2.02122	1		5	1.40503	1
6	1.53649	1		6	1.86117	1
7	3.00802	1		7	1.79422	1
8	1.93422	1		8	5.81779	1
9	2.76716	1		9	7.34358	1
10	1.50182	1		10	3.14508	1
11	4.23976	1
12	1.88955	1
13	3.8198	1
14	2.33711	1
15	1.98687	1
16	1.90407	1
17	2.14376	1
18	4.48686	1
19	3.43126	1
