# Supplementary material for: Dysfunctional natural killer cells can be reprogrammed to regain anti-tumor activity
Source: EMBO J. 2024 Apr 18;43(13):2552–81. doi: 10.1038/s44318-024-00094-5 (PMC11217363; doi:10.1038/s44318-024-00094-5)
Supplement: Supplementary file 4 — Source data Fig. 3 [file 44318_2024_94_MOESM4_ESM.zip]

Archive with 25 entries (22 files):
- Figure 3/FACS files - Fig 3/
- Figure 3/FACS files - Fig 3/CD107a, PD-1/
- Figure 3/FACS files - Fig 3/CD107a, PD-1/09-12-2022 In-vivo_002_1_pNK unstain_001.fcs
- Figure 3/FACS files - Fig 3/CD107a, PD-1/09-12-2022 In-vivo_002_2_pNK + sec 568 only_002.fcs
- Figure 3/FACS files - Fig 3/CD107a, PD-1/09-12-2022 In-vivo_002_3_pNK + CD107a 568 + PD-1_003.fcs
- Figure 3/FACS files - Fig 3/CD107a, PD-1/09-12-2022 In-vivo_002_4_ pNK + CD107a 568 + PD-1 APC_004.fcs
- Figure 3/FACS files - Fig 3/CD107a, PD-1/09-12-2022 In-vivo_002_5_pNK + CD107a 568 + PD-1 APC_005.fcs
- Figure 3/FACS files - Fig 3/CD107a, PD-1/09-12-2022 In-vivo_002_6_Mice pNK panc1 + CD107a 568 + PD-1_006.fcs
- Figure 3/FACS files - Fig 3/CD107a, PD-1/09-12-2022 In-vivo_002_7_Mice 2 pNK panc1 + CD107a + PD-1_007.fcs
- Figure 3/FACS files - Fig 3/CD107a, PD-1/09-12-2022 In-vivo_002_8_Mice 3 pNK panc1 + CD107a 568 + PD-1_008.fcs
- Figure 3/FACS files - Fig 3/DGKa, EGR2/
- Figure 3/FACS files - Fig 3/DGKa, EGR2/14-11-2022 In-vivo_1_pNK unstain_001.fcs
- Figure 3/FACS files - Fig 3/DGKa, EGR2/14-11-2022 In-vivo_10_Mice 2 pNK panc1 + CD45 FITC + Egr2 647_010.fcs
- Figure 3/FACS files - Fig 3/DGKa, EGR2/14-11-2022 In-vivo_11_ Mice 3 pNK panc1 + CD45 FITC + sec 647_011.fcs
- Figure 3/FACS files - Fig 3/DGKa, EGR2/14-11-2022 In-vivo_12_Mice 3 pNK panc1 + CD45 FITC + DGKa 647_012.fcs
- Figure 3/FACS files - Fig 3/DGKa, EGR2/14-11-2022 In-vivo_13_Mice 3 pNK panc1 + CD45 FITC + Egr2 647_013.fcs
- Figure 3/FACS files - Fig 3/DGKa, EGR2/14-11-2022 In-vivo_2_pNK + CD45 FITC + sec 647_002.fcs
- Figure 3/FACS files - Fig 3/DGKa, EGR2/14-11-2022 In-vivo_3_pNK + CD45 FITC + Egr2 sec 647_003.fcs
- Figure 3/FACS files - Fig 3/DGKa, EGR2/14-11-2022 In-vivo_4_pNK + CD45 FITC + DGKa sec 647_004.fcs
- Figure 3/FACS files - Fig 3/DGKa, EGR2/14-11-2022 In-vivo_5_ Mice 1 pNK panc1 + CD45 FITC + sec 647_005.fcs
- Figure 3/FACS files - Fig 3/DGKa, EGR2/14-11-2022 In-vivo_6_Mice 1_ pNK panc1 + CD45 FITC + DGKa 647_006.fcs
- Figure 3/FACS files - Fig 3/DGKa, EGR2/14-11-2022 In-vivo_7_Mice 1 pNK panc1 + CD45 FITC + Egr2 647_007.fcs
- Figure 3/FACS files - Fig 3/DGKa, EGR2/14-11-2022 In-vivo_8_ Mice 2 pNK panc1 + CD45 FITC + sec 6478_008.fcs
- Figure 3/FACS files - Fig 3/DGKa, EGR2/14-11-2022 In-vivo_9_Mice 2 pNK panc1 + CD45 FITC + DGKa 647_009.fcs
- Figure 3/SD_3B-3F.xlsx
