# Supplementary material for: Dysfunctional natural killer cells can be reprogrammed to regain anti-tumor activity
Source: EMBO J. 2024 Apr 18;43(13):2552–81. doi: 10.1038/s44318-024-00094-5 (PMC11217363; doi:10.1038/s44318-024-00094-5)
Supplement: Supplementary file 4 — Source data Fig. 3 [file 44318_2024_94_MOESM4_ESM.zip › Figure 3/SD_3B-3F.xlsx]

## Sheet: Fig. 3B
Mice	1	2	3	4	5	6	7
pNK donor	#1			#2
	pNK + tumor #1	pNK + tumor #2	pNK + tumor #3	pNK + tumor #4	pNK + tumor #5	pNK + tumor #6	Tumor only control
*1	0	0	0	0	0	0	0	*PANC1 injection (s.c)
2	0	0	0	0	0	0	0
3	7.406	14.297	13.456	7.935	8.75	7.6705	6.174
4	21.386	28.158	23.275	14.58	16.896	10.3125	8.352
5	42.527	52.4637	35.2	36.822	20.691	13.328	10.9375
6	63.36	68.9265	70	62.426	40.344	23.8875	17.55
7	93.775	81.461	87.48	83.1875	65	38.4	31.046
8	102.344	90.944	90.75	102.602	109.651	61.056	57.434
9	109.33	100.92	105.593	128.993	130.696	86.022	87.079
10	122.4	116.614	136.93	141.312	147.456	128.993	114.873
11	154.213	147.875	151.552	164.152	180.336	154.87	144.869
12	178.024	173.776	190.44	189.037	227.254	183.996	185.679
13	202.176	202.612	221.778	233.928	258.57	213.564	225
**14	222.188	231.231	252.761	275.2	291.964	271.483	268.8	**pNK Injection (i.t)/ PBS Injection (i.t) for the control
15	183.996	178.956	189.216	178.956	222.066	190.44	299.671
16	143.65	150.381	161.84	137.216	161.84	153.6	314.288
17	132.962	141.537	152.626	131.072	134.946	137.677	336.82
***18	132.962	139.425	148.104	126.976	130.696	127.8	380.208	***Tumor excision to obtain intra tumoral pNK for functional assays
	***We observed plateuing of the tumor growth curve which served as an indication of the inability of pNK cells to control tumor growth and hence chose this as an experimental end point for tumor excision

## Sheet: Fig.3C,D,E,F
	C			D			E			F
	CD107a%			PD-1%			DGKα%**			Egr2%**
Percentage	Naive pNK	Exhausted pNK		Naive pNK	Exhausted pNK		Naive pNK	Exhausted pNK		Naive pNK	Exhausted pNK
	36.8	24.8		21.5	57.9		60.3	85.8		69	88.2
	42.7	18.8		16.3	56.2		49.4	87.4		54	79.6
	41	15.6		24.2	54.6		53.7	95.9		58.2	89
								68.4			69.2
								73.2			81.3
								61.3			64.3
MFI	1	0.628878		1	2.1		1	2.30379		1	3.96821
	1	0.784182		1	2.72		1	2.21719		1	4.36113
	1	0.491935		1	2.61		1	3.26174		1	2.71581
								3.33			1.87364
								1.94			2.86
								1.48			2.91
	**Two healthy donors were obtained to isolate the NK cells and 6 mice were injected using these three donors and resultant in n=6
