# Supplementary material for: Dysfunctional natural killer cells can be reprogrammed to regain anti-tumor activity
Source: EMBO J. 2024 Apr 18;43(13):2552–81. doi: 10.1038/s44318-024-00094-5 (PMC11217363; doi:10.1038/s44318-024-00094-5)
Supplement: Supplementary file 5 — Source data Fig. 4 [file 44318_2024_94_MOESM5_ESM.zip]

Archive with 54 entries (48 files):
- Figure 4/FCS files - DGKa siRNA CD107a/
- Figure 4/FCS files - DGKa siRNA CD107a/Anergic Responsive CD107a DGK si RNA_1_Anergic unstain_001.fcs
- Figure 4/FCS files - DGKa siRNA CD107a/Anergic Responsive CD107a DGK si RNA_10_pNK Responsive DGK sirna + NoHLA CD107a FITC_001_010.fcs
- Figure 4/FCS files - DGKa siRNA CD107a/Anergic Responsive CD107a DGK si RNA_2_Responsive unstain_002.fcs
- Figure 4/FCS files - DGKa siRNA CD107a/Anergic Responsive CD107a DGK si RNA_3_Anergic NS + No HLA unstain_003.fcs
- Figure 4/FCS files - DGKa siRNA CD107a/Anergic Responsive CD107a DGK si RNA_4_Responsive + NoHLA ustain_004.fcs
- Figure 4/FCS files - DGKa siRNA CD107a/Anergic Responsive CD107a DGK si RNA_5_pNK Anergic Mock + NoHLA + CD107a FITC_005.fcs
- Figure 4/FCS files - DGKa siRNA CD107a/Anergic Responsive CD107a DGK si RNA_6_pNK Responsive Mock + NoHLA CD107a FITC_006.fcs
- Figure 4/FCS files - DGKa siRNA CD107a/Anergic Responsive CD107a DGK si RNA_7_pNK Anergic DGK siRNA + NoHLA CD107a FITC_007.fcs
- Figure 4/FCS files - DGKa siRNA CD107a/Anergic Responsive CD107a DGK si RNA_8_pNK Responsive DGK sirna + NoHLA CD107a FITC_008.fcs
- Figure 4/FCS files - DGKa siRNA CD107a/Anergic Responsive CD107a DGK si RNA_9_pNK Anergic DGK siRNA + NoHLA CD107a FITC_001_009.fcs
- Figure 4/FCS files - DGKa siRNA CD107a/desktop.ini
- Figure 4/FCS files - EGR2 siRNA CD107a/
- Figure 4/FCS files - EGR2 siRNA CD107a/Anergic Responsive CD107a_1_pNK Only_001.fcs
- Figure 4/FCS files - EGR2 siRNA CD107a/Anergic Responsive CD107a_10_pNK Anergic NS + NoHLA CD107a_010.fcs
- Figure 4/FCS files - EGR2 siRNA CD107a/Anergic Responsive CD107a_11_pNK Anergic Egr2 siRNA + NoHLA CD107a_011.fcs
- Figure 4/FCS files - EGR2 siRNA CD107a/Anergic Responsive CD107a_12_pNK Responsive NS + NoHLA CD107a_012.fcs
- Figure 4/FCS files - EGR2 siRNA CD107a/Anergic Responsive CD107a_13_pNK Responsive Egr2 sirna + NoHLA CD107a_013.fcs
- Figure 4/FCS files - EGR2 siRNA CD107a/Anergic Responsive CD107a_2_721221_002.fcs
- Figure 4/FCS files - EGR2 siRNA CD107a/Anergic Responsive CD107a_3_pNK Anergic NS + NoHLA ustain_003.fcs
- Figure 4/FCS files - EGR2 siRNA CD107a/Anergic Responsive CD107a_4_pNK Responsive NS + NoHLA ustain_004.fcs
- Figure 4/FCS files - EGR2 siRNA CD107a/Anergic Responsive CD107a_5_pNK Responsive egr 2 siRNA + NoHLA ustain_005.fcs
- Figure 4/FCS files - EGR2 siRNA CD107a/Anergic Responsive CD107a_6_pNK Anergic NS + NoHLA CD107a FITC_006.fcs
- Figure 4/FCS files - EGR2 siRNA CD107a/Anergic Responsive CD107a_7_pNK Anergic Egr2 siRNA + NoHLA CD107a FITC_007.fcs
- Figure 4/FCS files - EGR2 siRNA CD107a/Anergic Responsive CD107a_8_pNK Responsive NS + NoHLA CD107a_008.fcs
- Figure 4/FCS files - EGR2 siRNA CD107a/Anergic Responsive CD107a_9_pNK Responsive Egr2 sirna + NoHLA CD107a_001_009.fcs
- Figure 4/FCS files - EGR2 siRNA CD107a/desktop.ini
- Figure 4/FCS files - Phospho ERK/
- Figure 4/FCS files - Phospho ERK/18-11-21_1_Anergic DMSO+ No HLA+sec only(647)_001.fcs
- Figure 4/FCS files - Phospho ERK/18-11-21_10_Responsive DMSO+ No HLA+pERK+647_010.fcs
- Figure 4/FCS files - Phospho ERK/18-11-21_11_Anergic DGK ihibitor I+ No HLA+pERK+647_011.fcs
- Figure 4/FCS files - Phospho ERK/18-11-21_12_Responsive DGK ihibitor I+ No HLA+pERK+647_012.fcs
- Figure 4/FCS files - Phospho ERK/18-11-21_2_Responsive DMSO+ No HLA+sec only(647)_002.fcs
- Figure 4/FCS files - Phospho ERK/18-11-21_3_Anergic DMSO+ No HLA+pERK+647_003.fcs
- Figure 4/FCS files - Phospho ERK/18-11-21_4_Responsive DMSO+ No HLA+pERK+647_004.fcs
- Figure 4/FCS files - Phospho ERK/18-11-21_5_Anergic DGK ihibitor I+ No HLA+pERK+647_005.fcs
- Figure 4/FCS files - Phospho ERK/18-11-21_6_Responsive DGK ihibitor I+ No HLA+pERK+647_006.fcs
- Figure 4/FCS files - Phospho ERK/18-11-21_7_No HLA_007.fcs
- Figure 4/FCS files - Phospho ERK/18-11-21_8_Responsive_008.fcs
- Figure 4/FCS files - Phospho ERK/18-11-21_9_Anergic DMSO+ No HLA+pERK+647_009.fcs
- Figure 4/FCS files - Phospho ERK/desktop.ini
- Figure 4/Representative blot - Fig. 4D.pptx
- Figure 4/SD_4A-I.xlsx
- Figure 4/Uncut Blot/
- Figure 4/Uncut Blot/pNK A&R DGKa (o) EGR2 10s 2021.08.24_17.14.30_Ch/
- Figure 4/Uncut Blot/pNK A&R DGKa (o) EGR2 10s 2021.08.24_17.14.30_Ch/24 Aug 21_pNK A&R DGKa 10s 2021.08.24_17.14.30_Ch.tif
- Figure 4/Uncut Blot/pNK A&R DGKa (o) EGR2 10s 2021.08.24_17.14.30_Ch/24 Aug 21_pNK A&R DGKa 10s 2021.08.24_17.14.30_Ch+Marker.jpg
- Figure 4/Uncut Blot/pNK A&R DGKa (o) EGR2 10s 2021.08.24_17.14.30_Ch/24 Aug 21_pNK A&R DGKa 10s 2021.08.24_17.14.30_Ch-Marker.jpg
- Figure 4/Uncut Blot/pNK A&R DGKa (o) EGR2 10s 2021.08.24_17.14.30_Ch/24 Aug 21_pNK A&R DGKa 10s 2021.08.24_17.14.30_Ch-Marker.tif
- Figure 4/Uncut Blot/pNK A&R GAPDH 5s 2021.08.24_16.42.09_Ch/
- Figure 4/Uncut Blot/pNK A&R GAPDH 5s 2021.08.24_16.42.09_Ch/24 Aug 21_pNK A&R GAPDH 5s 2021.08.24_16.42.09_Ch.tif
- Figure 4/Uncut Blot/pNK A&R GAPDH 5s 2021.08.24_16.42.09_Ch/24 Aug 21_pNK A&R GAPDH 5s 2021.08.24_16.42.09_Ch+Marker.jpg
- Figure 4/Uncut Blot/pNK A&R GAPDH 5s 2021.08.24_16.42.09_Ch/24 Aug 21_pNK A&R GAPDH 5s 2021.08.24_16.42.09_Ch-Marker.jpg
- Figure 4/Uncut Blot/pNK A&R GAPDH 5s 2021.08.24_16.42.09_Ch/24 Aug 21_pNK A&R GAPDH 5s 2021.08.24_16.42.09_Ch-Marker.tif
