# Supplementary material for: Dysfunctional natural killer cells can be reprogrammed to regain anti-tumor activity
Source: EMBO J. 2024 Apr 18;43(13):2552–81. doi: 10.1038/s44318-024-00094-5 (PMC11217363; doi:10.1038/s44318-024-00094-5)
Supplement: Supplementary file 5 — Source data Fig. 4 [file 44318_2024_94_MOESM5_ESM.zip › Figure 4/SD_4A-I.xlsx]

## Sheet: Fig.4A
	Relative MFI pERK
	pNK Anergic DMSO	pNK Anergic DGKα Inhibitor I	pNK Responsive DMSO	pNK Responsive DGKα Inhibitor I
1	1	2.16667	7	6.58333
2	1	1.6751	2.30934	2.03113
3	1	3.44444	5.5679	2.5679
*4	1	2.10465	3.44186	0.94186
	1	3.76056	2.42253	0.470423
5	1	3.10526	3.21053	6.96491
	* Obtained from the same healthy donor

## Sheet: Fig.4B
	Relative MFI CD107a
n	Anergic NS siRNA + No HLA	Anergic DGK siRNA + No HLA	Responsive NS + No HLA	Responsive DGK siRNA + No HLA
1	1	1.89125	1.69892	1.35101
2	1	2.54334	2.68424	1.65585
3*	1	2.17119	1.51126	1.16199
		2.16199		1.22197
4	1	1.05165	2.46286	1.43187
5	1	1.27196	2.7892	2.30124
	* Obtained from the same healthy donor

## Sheet: Fig.4C
		Relative MFI CD107a
	n	Anergic N.S. siRNA	Anergic Egr2 siRNA	responsive N.S. siRNA	responsive Egr2 siRNA
	1	1	2.41011	2.33431	1.69971
	2	1	1.17091	1.61709	1.54478
	*3	1	1.98855	1.59608	1.68585
		1	1.73128	1.64916	1.7933
	4	1	1.95501	2.94658	2.43299
	5	1	2.57257	2.86549	2.10752
	6	1	2.33856	2.31181	1.76882
	7	1	1.67932	2.15101	1.27034
		* Obtained from the same healthy donor

## Sheet: Fig.4D
	DGKa				Egr2
	Anergic NS siRNA DGKa	Anergic Egr2 siRNA DGKa	Responsive NS siRNA DGKa		Anergic NS siRNA Egr2	Anergic Egr2 siRNA Egr2	Responsive NS siRNA Egr2
	1	0.33	0.22		1	0.47	0.44
	1	0.48	0.35		1	0.42	0.19
	1	0.61	0.19		1	0.56	0.22
	*Note: Developed on the same memberane and the representative raw uncut blot is presented in Expanded View Figure 4D

## Sheet: Fig. 4E
			pSHP-1 expression by flow cytometry - intracellular staining
		n value	Anergic DMSO	Anergic Egr2 siRNA	Responsive NS siRNA	Responsive EGR2 siRNA
		1	1	1.8069	2.4023	2.94138
		2	1	2.10126	2.12476	2.22118
		3	1	1.95915	2.58018	2.87851

## Sheet: Fig.4F
	Repeat #1					Repeat #2							Repeat #3
	Time pint in sec	Responsive N.S siRNA	Anergic N.S siRNA	Anergic Egr2 siRNA		Time point in sec	Basal	Positive	Responsive NS siRNA	Anergic NS siRNA	Anergic Egr2 siRNA		Time point in sec	Basal	Positive	Responsive NS siRNA	Anergic EGR2 siRNA	Anergic NS siRNA
	0	0.993673	0.99881	0.999284		0	1.00977	1.00146	0.993806	1.00681	0.996829		0	0.999841	0.998934	0.994274	1.0009	1.00126
		0.99874	0.998606	1.00265		11	0.99927	1.0131	0.998395	0.99958	0.998363		11	1.0008	0.99999	0.997455	1.00203	0.998141
		1.00334	1.00087	0.999456		22	1.00133	1.00266	1.00593	0.997246	0.998905		22	0.998895	1.00031	0.999332	1.00098	1.00224
	36	0.999538	0.998604	0.99789		33	1.00642	0.997225	1.00496	1.00855	1.00581		33	1.00022	1.0021	1.00321	1.00114	1.00036
		1.00471	1.00311	1.00072		44	0.989747	0.996064	1.00066	0.996805	0.999529		44	0.999237	0.999226	1.0043	0.998928	0.999353
		1.01267	1.00543	1.00908		55	0.993464	0.989492	0.996249	0.991006	1.00056		55	1.00101	0.999443	1.00144	0.996021	0.998656
	72	1.01532	1.00276	1.01201		66	0.927006	0.946593	0.984442	0.952109	0.969206		66	1.00356	1.01138	1.01572	1.0109	1.0112
		1.00404	0.995611	1.00639		77	0.920397	0.935408	0.974965	0.955728	0.966519		77	1.0071	1.01339	1.02062	1.01345	1.00307
		0.992612	0.998278	1.00832		88	0.924933	0.937629	0.974033	0.954696	0.962501		88	1.00253	1.01335	1.01451	1.0134	1.00032
	108	0.988758	0.994616	1.00717		99	0.924264	0.932447	0.985447	0.956836	0.96022		99	1.00313	1.00935	1.0179	1.01224	1.00338
		1.12121	1.04821	1.19445		110	0.921701	0.928729	0.979482	0.958754	0.961089		110	1.00179	1.01027	1.01963	1.01047	1.00382
		1.12489	1.05503	1.20251		121	0.926566	0.923347	0.980555	0.957881	0.962562		121	1.00123	1.00728	1.01882	1.01689	0.999343
	144	1.26198	1.08817	1.19528		132	1.03431	1.89582	1.43663	1.25405	1.37108		132	1.0688	2.33203	1.73427	1.64013	1.22652
		1.26009	1.09059	1.19765		143	1.0368	1.85281	1.46786	1.29683	1.37855		143	1.06804	2.32681	1.74676	1.66291	1.24019
		1.26005	1.08793	1.20651		154	1.03753	1.78585	1.46	1.28108	1.38023		154	1.07285	2.33484	1.76184	1.67971	1.24498
	180	1.2504	1.08336	1.24191		165	1.03364	1.76922	1.43651	1.28294	1.37587		165	1.0749	2.3368	1.76519	1.68132	1.24597
		1.25489	1.09347	1.23817		176	1.0248	1.78102	1.44004	1.29359	1.35527		176	1.07247	2.33268	1.77121	1.69388	1.25056
		1.25078	1.09142	1.24147		187	1.02702	1.78419	1.42275	1.2606	1.35267		187	1.07345	2.34022	1.7718	1.69451	1.2555
	216	1.25236	1.08249	1.22948		198	1.02569	1.78477	1.41977	1.23767	1.3361		198	1.07303	2.33355	1.76343	1.6882	1.25455
		1.24941	1.08077	1.22431		209	1.02321	1.79959	1.41016	1.22082	1.33061		209	1.07147	2.33964	1.76257	1.69031	1.25688
		1.24506	1.08203	1.22677		220	1.01739	1.80684	1.38668	1.21451	1.32914		220	1.0719	2.33957	1.76687	1.68585	1.25926
	252	1.24867	1.07684	1.22686		231	1.0072	1.79364	1.3975	1.20882	1.32648		231	1.07263	2.33081	1.76482	1.68285	1.2617
		1.23228	1.0823	1.23103		242	0.99505	1.78648	1.40324	1.20892	1.34197		242	1.07694	2.33936	1.76242	1.68105	1.25993
		1.23249	1.08097	1.21864		253	0.99771	1.7697	1.3747	1.19904	1.32499		253	1.069	2.33318	1.75433	1.68407	1.26211
	288	1.22187	1.0754	1.22279		264	0.99802	1.78301	1.36609	1.19809	1.31656		264	1.07046	2.33395	1.75474	1.68212	1.26322
		1.22719	1.07331	1.2221		275	0.999718	1.77706	1.37582	1.18696	1.31781		275	1.07328	2.32292	1.73886	1.6759	1.26143
		1.22821	1.06813	1.22498		286	0.991646	1.78538	1.37954	1.17458	1.31156		286	1.07081	2.33093	1.73532	1.67668	1.25765
	324	1.223	1.07409	1.22498		297	0.980155	1.78722	1.36119	1.17998	1.34213		297	1.06969	2.32265	1.72762	1.67785	1.26285
		1.2282	1.07024	1.22313		308	0.984122	1.77751	1.35855	1.18929	1.35972		308	1.07082	2.32242	1.72724	1.66941	1.26235
		1.22662	1.07397	1.22943		319	0.982793	1.77913	1.35646	1.16475	1.34091		319	1.06671	2.32916	1.72823	1.6716	1.26252
	360	1.21925	1.0655	1.22653		330	0.975754	1.79049	1.36163	1.16992	1.34278		330	1.06914	2.32316	1.72047	1.66521	1.2646
		1.21971	1.05307	1.22176		341	0.976147	1.76456	1.35532	1.16918	1.33573		341	1.06724	2.32331	1.7172	1.65756	1.26114
		1.21807	1.05496	1.22632		352	0.973445	1.78051	1.35684	1.16274	1.33851		352	1.06193	2.32669	1.71357	1.65667	1.25484
	396	1.22183	1.05701	1.2218		363	0.97173	1.75855	1.34082	1.15394	1.33013		363	1.06486	2.32881	1.71373	1.64782	1.25864
		1.22115	1.05496	1.22039		374	0.971627	1.76887	1.34835	1.15314	1.3231		374	1.0613	2.31322	1.70339	1.64179	1.25623
		1.22124	1.05603	1.2137		385	0.964564	1.77896	1.34585	1.16126	1.32789		385	1.06373	2.31536	1.69677	1.63641	1.25501
	432	1.21669	1.05382	1.2118		396	0.957913	1.76897	1.34317	1.15646	1.32453		396	1.06514	2.32344	1.6967	1.63543	1.24757
		1.20793	1.05286	1.21054		407	0.963381	1.77489	1.3344	1.14245	1.31472		407	1.06196	2.31887	1.69114	1.63198	1.24548
		1.21681	1.04632	1.21172		418	0.963427	1.77174	1.32834	1.13743	1.32869		418	1.06146	2.333	1.68684	1.62348	1.24919
	468	1.21738	1.04637	1.20755		429	0.951606	1.77069	1.33905	1.12309	1.32289		429	1.06332	2.32263	1.67375	1.62391	1.24608
		1.21675	1.04298	1.20547		440	0.952655	1.77185	1.32684	1.12941	1.31604		440	1.06342	2.32191	1.67165	1.61984	1.25103
		1.21339	1.03537	1.20548		451	0.957594	1.76725	1.32113	1.14549	1.31229		451	1.05647	2.31721	1.66478	1.61981	1.24919
	504	1.21478	1.04641	1.21033		462	0.941733	1.76105	1.31233	1.13134	1.30851		462	1.05746	2.31126	1.66268	1.6164	1.24928
		1.20205	1.05259	1.21662		473	0.949614	1.75493	1.32939	1.13147	1.31122		473	1.05731	2.31731	1.65544	1.6033	1.24563
		1.20003	1.04403	1.22257		484	0.94308	1.76821	1.3259	1.11288	1.32087		484	1.0591	2.31471	1.64949	1.60619	1.2433
	540	1.2172	1.03552	1.21306		495	0.934157	1.75882	1.32788	1.1194	1.32364		495	1.06066	2.32786	1.64784	1.60268	1.24229
		1.20025	1.03301	1.21527		506	0.934617	1.76099	1.3256	1.11513	1.31843		506	1.05846	2.31719	1.64801	1.60429	1.24299
		1.19834	1.03124	1.20844		517	0.933654	1.75358	1.31937	1.11904	1.30834		517	1.05545	2.31332	1.64104	1.599	1.24683
	576	1.19302	1.03228	1.22189		528	0.937992	1.77219	1.31302	1.11295	1.30108		528	1.05798	2.32962	1.63454	1.59468	1.23962
		1.18945	1.02692	1.21058		539	0.939307	1.76432	1.33149	1.12651	1.30313		539	1.05911	2.31797	1.63966	1.59342	1.23984
		1.20328	1.03725	1.2098		550	0.93267	1.76169	1.317	1.1243	1.30654		550	1.05839	2.31936	1.63165	1.58415	1.23583
	612	1.20737	1.02794	1.21175		561	0.933412	1.77585	1.31159	1.10858	1.30579		561	1.05615	2.3152	1.62773	1.58376	1.23582
		1.20084	1.02491	1.20483		572	0.925946	1.75992	1.311	1.12489	1.30818		572	1.05442	2.30738	1.62355	1.57567	1.23536
		1.19156	1.03503	1.19791		583	0.926882	1.78093	1.30712	1.10081	1.29632		583	1.05714	2.30839	1.61275	1.56938	1.23584
	648	1.18356	1.03294	1.19901		594	0.926278	1.79067	1.30746	1.10722	1.29217		594	1.05431	2.29862	1.6181	1.56971	1.23607
		1.18835	1.02996	1.19944		605	0.923226	1.78109	1.30943	1.09655	1.29902		605	1.05389	2.30208	1.60854	1.56726	1.22847
		1.19602	1.02355	1.20664		616	0.921	1.78693	1.30901	1.10715	1.2996		616	1.05463	2.29984	1.60282	1.56091	1.23426
	684	1.17798	1.02181	1.21118		627	0.920459	1.81192	1.30559	1.10301	1.29926		627	1.05564	2.29999	1.59963	1.55412	1.23127
		1.18397	1.02597	1.19644		638	0.912498	1.79703	1.30744	1.1119	1.29614		638	1.05883	2.30173	1.5937	1.55193	1.23477
		1.18256	1.02764	1.20113		649	0.921646	1.8154	1.3023	1.09963	1.28049		649	1.05481	2.28813	1.59007	1.54737	1.22896
	720	1.18962	1.01869	1.20786		660	0.919636	1.81252	1.31488	1.10677	1.29771		660	1.0552	2.30366	1.58615	1.53646	1.22711
		1.19471	1.01683	1.19396		671	0.912124	1.81612	1.31277	1.09844	1.30692		671	1.05384	2.30402	1.58453	1.53774	1.23239
		1.17333	1.02851	1.1946		682	0.910971	1.8182	1.29701	1.0858	1.28996		682	1.05576	2.29621	1.57528	1.54027	1.2281
	756	1.17564	1.01572	1.20313		693	0.905242	1.80897	1.31681	1.09556	1.29159		693	1.05872	2.29985	1.57536	1.5304	1.22859
		1.18126	1.01396	1.18983		704	0.901287	1.8022	1.31	1.09814	1.2933		704	1.05917	2.30893	1.58333	1.53178	1.22779
		1.18374	1.01422	1.19025		715	0.895977	1.79058	1.29902	1.09267	1.29012		715	1.05563	2.29359	1.56999	1.52508	1.22742
	792	1.17924	1.01619	1.19293		726	0.893056	1.773	1.3144	1.06669	1.29113		726	1.05819	2.29548	1.57152	1.52901	1.22823
		1.17867	1.00984	1.19836		737	0.896321	1.756	1.31119	1.0894	1.29111		737	1.05519	2.30729	1.56593	1.52624	1.22915
		1.18236	1.01092	1.20078		748	0.889564	1.75581	1.30044	1.09346	1.29493		748	1.05476	2.30887	1.56205	1.52128	1.23232
	828	1.17065	1.01561	1.19702		759	0.881076	1.73485	1.30215	1.09775	1.29375		759	1.05456	2.29957	1.56104	1.5222	1.2319
		1.18085	1.01012	1.1954		770	0.892576	1.74131	1.30988	1.10377	1.28382		770	1.05332	2.2997	1.5561	1.51358	1.22547
		1.179	1.01473	1.19214		781	0.878243	1.73128	1.29732	1.08412	1.28058		781	1.05375	2.29847	1.55658	1.51631	1.22606
	864	1.15454	1.00395	1.19589		792	0.882459	1.73247	1.30147	1.07757	1.28096		792	1.05203	2.30146	1.55976	1.51604	1.22835
		1.17139	1.00545	1.19756		803	0.887227	1.74473	1.31201	1.06766	1.2636		803	1.05439	2.29386	1.54525	1.51171	1.22503
		1.18134	1.01066	1.187		814	0.873512	1.7368	1.30867	1.08729	1.29226		814	1.05276	2.28922	1.54086	1.49814	1.22279
	900	1.18019	1.01696	1.18485		825	0.877993	1.73785	1.29209	1.09104	1.28324		825	1.0534	2.29606	1.54691	1.50171	1.22148
		1.1726	1.01468	1.20124		836	0.880283	1.73946	1.30039	1.09514	1.28351		836	1.04998	2.29839	1.5452	1.50056	1.21873
		1.17222	1.0167	1.19445		847	0.874065	1.74875	1.3031	1.09855	1.26324		847	1.05402	2.29559	1.53289	1.49019	1.21859
	936	1.17667	1.00271	1.20162		858	0.869517	1.77113	1.31614	1.09193	1.28306		858	1.05341	2.29348	1.53354	1.49214	1.22005
		1.18401	1.00412	1.19567		869	0.871743	1.77378	1.31069	1.09563	1.25967		869	1.05486	2.28917	1.53265	1.49651	1.21921
		1.16313	1.00076	1.20454		880	0.867208	1.79593	1.2917	1.08754	1.25933		880	1.05546	2.30106	1.53999	1.49424	1.22443
	972	1.16438	1.00731	1.20445		891	0.865071	1.79434	1.30147	1.09004	1.26933		891	1.05809	2.29932	1.53397	1.49165	1.22612
		1.16094	1.00327	1.19885		902	0.867953	1.79867	1.31732	1.09042	1.26228		902	1.0581	2.29304	1.53488	1.48895	1.22122
		1.16684	0.996973	1.19596		913	0.867951	1.81766	1.31019	1.08276	1.21445		913	1.05684	2.29824	1.52479	1.49287	1.22003
	1008	1.15739	0.995997	1.19671		924	0.867617	1.81766	1.30648	1.09242	1.25718		924	1.0554	2.28989	1.52944	1.48471	1.22846
		1.16396	1.00013	1.19994		935	0.865044	1.81444	1.29991	1.08163	1.26391		935	1.05697	2.30325	1.52062	1.47792	1.22476
		1.15917	1.00012	1.19628		946	0.870123	1.8309	1.29725	1.08615	1.25599		946	1.05687	2.29788	1.52407	1.4802	1.21792
	1044	1.16856	0.984891	1.19357		957	0.861796	1.82198	1.30093	1.08458	1.25428		957	1.05655	2.29815	1.52037	1.47767	1.22108
		1.16714	0.981701	1.18762		968	0.861075	1.81377	1.30468	1.07096	1.26701		968	1.05319	2.29796	1.52247	1.4759	1.22301
		1.16239	0.990321	1.19888		979	0.867529	1.80054	1.30951	1.07812	1.24938		979	1.05418	2.29088	1.51829	1.47361	1.2159
	1080	1.16635	0.993145	1.18888		990	0.857434	1.80054	1.29587	1.08184	1.26154		990	1.05288	2.29151	1.52164	1.47038	1.21928
		1.16425	0.995434	1.19029		1001	0.863231	1.79501	1.31296	1.07585	1.26284		1001	1.05273	2.29249	1.52147	1.47515	1.21697
		1.16193	0.995093	1.20338		1012	0.854023	1.77189	1.30504	1.07702	1.25369		1012	1.05684	2.30062	1.52217	1.47108	1.22088
	1116	1.16691	0.994098	1.19245		1023	0.85199	1.74656	1.30281	1.06927	1.25582		1023	1.05473	2.29649	1.51739	1.47008	1.22099
		1.16391	0.989646	1.19588		1034	0.855214	1.73474	1.31273	1.06917	1.24402		1034	1.05318	2.29066	1.50876	1.46082	1.21384
		1.16004	0.992877	1.19811		1045	0.843176	1.74471	1.30206	1.06905	1.25196		1045	1.05316	2.28794	1.50996	1.46297	1.22124
	1152	1.16787	0.988394	1.19528		1056	0.842049	1.73713	1.30206	1.06791	1.24904		1056	1.055	2.29738	1.50855	1.47082	1.21595
		1.15406	0.985983	1.18873		1067	0.841939	1.72198	1.30376	1.0709	1.24309		1067	1.0539	2.2891	1.50851	1.46702	1.21852
		1.15933	0.990356	1.19059		1078	0.845614	1.71693	1.30475	1.07102	1.23171		1078	1.05492	2.29137	1.50638	1.46266	1.21603
	1188	1.16725	0.988667	1.18899		1089	0.846266	1.71995	1.30006	1.06813	1.24595		1089	1.04897	2.28466	1.50666	1.46189	1.21504
		1.1535	0.991189	1.19153		1100	0.836774	1.70754	1.3012	1.06823	1.2336		1100	1.05411	2.28429	1.50702	1.46247	1.21638
		1.15614	0.997928	1.18501		1111	0.832311	1.71035	1.29582	1.06549	1.24306		1111	1.05335	2.28752	1.50765	1.46318	1.21634
	1224	1.15087	0.983736	1.18651		1122	0.837463	1.71648	1.30309	1.06627	1.23875		1122	1.05481	2.29042	1.50418	1.45663	1.21649
		1.15453	0.986838	1.18708		1133	0.832882	1.70846	1.30656	1.0718	1.22825		1133	1.0536	2.28772	1.50135	1.45776	1.21932
		1.16027	0.987512	1.17804		1144	0.834528	1.71318	1.30684	1.07535	1.23413		1144	1.05377	2.29053	1.50049	1.45969	1.21608
	1260	1.16537	0.988627	1.19164		1155	0.835447	1.73486	1.31567	1.07089	1.22616		1155	1.049	2.27723	1.49182	1.45656	1.21664
		1.16001	0.991682	1.18968		1166	0.833331	1.74676	1.29732	1.07131	1.22724		1166	1.05327	2.28154	1.50117	1.45433	1.2169
		1.15629	0.985113	1.18075		1177	0.824471	1.73926	1.29696	1.07483	1.21826		1177	1.05428	2.28716	1.50445	1.45202	1.21773
	1296	1.15078	0.984551	1.18087		1188	0.822082	1.7511	1.29438	1.06987	1.21834		1188	1.05273	2.28593	1.49026	1.44996	1.2197
		1.15393	0.99299	1.1803		1199	0.825973	1.74563	1.3047	1.06605	1.22384		1199	1.05256	2.28838	1.49273	1.45051	1.21486
		1.15563	0.983975	1.19367		1210	0.820341	1.73553	1.30603	1.07097	1.21834		1210	1.05547	2.27663	1.50015	1.45417	1.21809
						1221	0.828678	1.74225	1.28948	1.07784	1.22082		1221	1.05064	2.28899	1.49696	1.44852	1.21736
						1232	0.816775	1.73477	1.31433	1.08049	1.22428		1232	1.05667	2.28818	1.49839	1.44327	1.21842
						1243	0.825723	1.71865	1.30486	1.07651	1.22268		1243	1.04982	2.2849	1.50267	1.44509	1.21252
						1254	0.824616	1.72457	1.30923	1.07778	1.226		1254	1.05333	2.28407	1.49881	1.44979	1.21856
						1265	0.815809	1.7281	1.29817	1.07151	1.21054		1265	1.05151	2.28416	1.49438	1.45283	1.22111
						1276	0.813722	1.722	1.31024	1.07536	1.21952		1276	1.05288	2.28699	1.49475	1.44453	1.2164
						1287	0.807523	1.71465	1.30019	1.06867	1.21743		1287	1.05065	2.27947	1.49166	1.44355	1.21487
						1298	0.808115	1.71737	1.29128	1.06614	1.22282		1298	1.04849	2.27899	1.49589	1.44244	1.21472
						1309	0.809681	1.71353	1.29188	1.06784	1.21593		1309	1.05185	2.28673	1.49273	1.4477	1.21771
						1320	0.811203	1.71274	1.2902	1.06176	1.2		1320	1.04602	2.27616	1.48548	1.43394	1.2158
						1331	0.807523	1.71865	1.30818	1.08325	1.22203		1331	1.04826	2.27928	1.48881	1.44539	1.21036

## Sheet: Fig. 4G,H,I
	n values
G		PD-1
		Anergic NS	Anergic Egr2siRNA	Responsive NS	Responsive Egr2 siRNA
	1	1	0.434594	0.193428	0.148791
	2	1	0.379741	0.217475	0.1229
	3	1	0.438161	0.352008	0.445825
	4	1	0.470782	0.332705	0.437559
H		Tim-3
		Anergic NS	Anergic Egr2siRNA	Responsive NS	Responsive Egr2 siRNA
	1	1	1.90256	4.08283	2.78563
	2	1	0.85446	3.79969	3.42566
	3	1	1.69046	2.91551	1.80699
	4	1	1.57814	2.92223	2.01101	* Obtained from the same healthy donor
		1	****	****	4.05705
	5	1	2.07194	3.97122	4.28897
I		TIGIT
		Anergic NS	Anergic Egr2siRNA	Responsive NS	Responsive Egr2 siRNA
	1	1	1.52721	2.10705	1.33542
	2	1	0.986584	2.79463	2.62023
	3	1	1.27903	3.14341	3.09509
	4	1	2.11581	4.21249	3.71702
	5	1	1.41558	3.57359	2.98377			****	Not enough cell number to draw conclusions from the analysis
	6	1	1.30868	1.7299	1.79823
