# Supplementary material for: Dysfunctional natural killer cells can be reprogrammed to regain anti-tumor activity
Source: EMBO J. 2024 Apr 18;43(13):2552–81. doi: 10.1038/s44318-024-00094-5 (PMC11217363; doi:10.1038/s44318-024-00094-5)
Supplement: Supplementary file 6 — Source data Fig. 5 [file 44318_2024_94_MOESM6_ESM.zip]

Archive with 1 entries (1 files):
- Figure 5/SD_5A-I.xlsx
