# Supplementary material for: Dysfunctional natural killer cells can be reprogrammed to regain anti-tumor activity
Source: EMBO J. 2024 Apr 18;43(13):2552–81. doi: 10.1038/s44318-024-00094-5 (PMC11217363; doi:10.1038/s44318-024-00094-5)
Supplement: Supplementary file 6 — Source data Fig. 5 [file 44318_2024_94_MOESM6_ESM.zip › Figure 5/SD_5A-I.xlsx]

## Sheet: Fig. 5C
				Experiment #1															Experiment #2															Experiment #3
				Incucyte OTS of K562 CFP cells															Incucyte OTS of K562 CFP cells															Incucyte OTS of K562 CFP cells
				Date Time	Elapsed (time in hours)	K562 only*	Anergic NS	Anergic Egr2 siRNA	Responsive NS										Date Time	Elapsed (time in hours)	K562 only*	Anergic NS	Anergic Egr2 siRNA	Responsive NS										Date Time	Elapsed (time in hours)	K562 only*	Anergic NS	Anergic Egr2 siRNA	Responsive NS
				2023-04-26 22:00:00	0	1	1	1	1										2023-02-17 22:00:00	0	1	1	1	1										2023-06-19 22:00:00	0	1	1	1	1
				2023-04-27	2	1	0.992281	0.932669	0.939441		*The values were noramlized to K562 only sample								2023-02-18	2	1	0.899748	0.934021	0.653252		*The values were noramlized to K562 only sample								2023-06-20	2	1	0.98	0.984021	0.87		*The values were noramlized to K562 only sample
				2023-04-27 02:00:00	4	1	0.979065	0.876627	0.902351										2023-02-18 02:00:00	4	1	0.873842	0.881919	0.554538										2023-06-20 02:00:00	4	1	0.96	0.981919	0.74
			**	2023-04-27 04:00:00	6	1	0.96932	0.837899	0.896001									**	2023-02-18 04:00:00	6	1	0.853303	0.85356	0.495746										2023-06-20 04:00:00	6	1	0.94	0.95356	0.65
				2023-04-27 06:00:00	8	1	0.933798	0.81215	0.835317										2023-02-18 06:00:00	8	1	0.810003	0.831407	0.396063										2023-06-20 06:00:00	8	1	0.93	0.931407	0.586063
				2023-04-27 08:00:00	10	1	0.845201	0.790639	0.80715										2023-02-18 08:00:00	10	1	0.797413	0.809173	0.323816										2023-06-20 08:00:00	10	1	0.91	0.929173	0.503816
				2023-04-27 22:00:00	12	1	0.82097	0.736349	0.781275		**Treatment of Nanoparticle encapsulated with EGR2 siRNA								2023-02-18 10:00:00	12	1	0.783798	0.769071	0.301958		**Treatment of Nanoparticle encapsulated with EGR2 siRNA								2023-06-20 10:00:00	12	1	0.9	0.879071	0.441958		**Treatment of Nanoparticle encapsulated with EGR2 siRNA
				2023-04-27 22:00:00	14	1	0.806566	0.703631	0.72942										2023-02-18 12:00:00	14	1	0.75948	0.713857	0.275621										2023-06-20 12:00:00	14	1	0.89	0.874386	0.415621
				2023-04-27 22:00:00	16	1	0.803422	0.672271	0.661748										2023-02-18 14:00:00	16	1	0.729421	0.638348	0.283452										2023-06-20 14:00:00	16	1	0.89	0.808348	0.353452
				2023-04-27 22:00:00	18	1	0.786796	0.635117	0.608865										2023-02-18 16:00:00	18	1	0.71	0.578022	0.273262										2023-06-20 16:00:00	18	1	0.88	0.768023	0.333262
				2023-04-27 22:00:00	20	1	0.781915	0.608649	0.556993										2023-02-18 18:00:00	20	1	0.7	0.514633	0.260688										2023-06-20 18:00:00	20	1	0.86	0.714633	0.340688
				2023-04-27 22:00:00	22	1	0.777138	0.516779	0.508828										2023-02-18 20:00:00	22	1	0.69	0.422081	0.250656										2023-06-20 20:00:00	22	1	0.85	0.652081	0.270656
				2023-04-27 22:00:00	24	1	0.762237	0.47795	0.476949										2023-02-18 22:00:00	24	1	0.67	0.418499	0.256116										2023-06-20 22:00:00	24	1	0.85	0.618499	0.226116
				2023-04-28 22:00:00	26	1	0.753213	0.4	0.46										2023-02-19	26	1	0.65	0.403384	0.221027										2023-06-21	26	1	0.83	0.553384	0.161027
				2023-04-28 22:00:00	28	1	0.752	0.35	0.44										2023-02-19 02:00:00	28	1	0.64	0.362983	0.239629										2023-06-21 02:00:00	28	1	0.81	0.482983	0.149629
				2023-04-28 22:00:00	30	1	0.749	0.31	0.43										2023-02-19 04:00:00	30	1	0.63	0.346836	0.23272										2023-06-21 04:00:00	30	1	0.79	0.406836	0.14272
				2023-04-28 22:00:00	32	1	0.74777	0.32	0.41										2023-02-19 06:00:00	32	1	0.62	0.305283	0.220578										2023-06-21 06:00:00	32	1	0.79	0.315283	0.190578
				2023-04-28 22:00:00	34	1	0.741	0.31	0.398										2023-02-19 08:00:00	34	1	0.62	0.299469	0.211802										2023-06-21 08:00:00	34	1	0.81	0.329469	0.131802
				2023-04-28 22:00:00	36	1	0.735	0.26	0.375										2023-02-19 10:00:00	36	1	0.61	0.30705	0.207826										2023-06-21 10:00:00	36	1	0.78	0.30705	0.117826
				2023-04-28 22:00:00	38	1	0.726	0.24	0.359										2023-02-19 12:00:00	38	1	0.6	0.278287	0.204173										2023-06-21 12:00:00	38	1	0.77	0.298287	0.124173
				2023-04-28 22:00:00	40	1	0.715	0.22	0.341										2023-02-19 14:00:00	40	1	0.6	0.282651	0.201209										2023-06-21 14:00:00	40	1	0.76	0.282651	0.151209
				2023-04-28 22:00:00	42	1	0.704	0.2	0.33										2023-02-19 16:00:00	42	1	0.59	0.252806	0.180396										2023-06-21 16:00:00	42	1	0.75	0.292805	0.110396
				2023-04-28 22:00:00	44	1	0.69	0.19	0.32										2023-02-19 18:00:00	44	1	0.59	0.229	0.177										2023-06-21 18:00:00	44	1	0.74	0.259	0.127
				2023-04-28 22:00:00	46	1	0.689	0.219	0.311										2023-02-19 20:00:00	46	1	0.59	0.209	0.162										2023-06-21 20:00:00	46	1	0.72	0.239	0.112
				2023-04-28 22:00:00	48	1	0.691	0.2	0.31										2023-02-19 22:00:00	48	1	0.63	0.24	0.15										2023-06-21 22:00:00	48	1	0.7	0.21	0.1

## Sheet: Fig. 5E
			These samples received NP encapsulating NS siRNA injection i.v								Total of 8 mice injected with pNK obtained from 4 healthy donors										Total of 8 mice injected with pNK obtained from 4 healthy donors
			Tumor only								NS siRNA										Egr2 siRNA
			Exp#1	Exp#2							Exp#1			Exp#2							Exp#1			Exp#2
	DAY	Mice no.	1	1	2	3	4	5	Avg		1	2	3	1	2	3	4	5	Avg		1	2	3	1	2	3	4	5	Avg
	1		0	0	0	0	0	0	0		0	0	0	0	0	0	0	0	0		0	0	0	0	0	0	0	0	0
	2		4.851	1.2675	0	0.9075	5.324	1.7745	2.35408		5.5125	7.406	12.544	7.1415	16.896	20.1465	1.08	5.324	9.50631		4.851	3.7905	7.8125	0	5.9535	8.928	4.536	13.0355	6.11338
	3		15.8565	4.1515	3.61	2.432	15.138	5.5955	7.79725		13.456	21.2355	19.0575	10.478	22.6625	56.448	5.8	8.1995	19.6671		23.275	7.6705	11.76	5.5125	9.0625	18.9225	7.056	#VALUE!	#VALUE!
	4		35.2	13.8765	28.88	5.292	28.512	10.9375	20.4497		28.88	31.1805	32.7015	14.7175	33.6	94.77	9.504	21.142	33.3119		49.6125	14.7175	20.691	14.7175	16.337	39.2	14.2155	36.1415	25.7041
	5		61.2255	29.16	43.4515	9.802	51.6375	23.698	36.4957		62.208	71.5275	50.625	30.324	45.496	114.873	22.6625	36.1375	54.2317		84.564	26.568	31.046	30.118	23.8875	80.0565	24.5025	55.225	44.4959
	6		113.4	52.65	116.614	21.2355	87.079	47.432	73.0683		97.47	140.899	72.828	56.074	58.8245	143.65	50.784	56	84.5662		124.653	43.218	59.643	64.827	40	126.514	39.546	92.512	73.8642
	7		143.65	88.4835	163.849	53.6625	117.211	99.0945	110.992		127.008	180.918	107.648	76.7295	81.648	178.85	86.022	106.845	118.209		156.325	82.472	98.784	120.6	82.8655	207.36	75.429	128.993	119.103
	8		188.65	124.2	222.188	134.019	183.75	144.868	166.279		178.85	227.812	158.994	145.408	116.614	219.04	125.023	174.887	168.329		204.768	131.4	170.582	175.712	134.946	283.966	136.93	159.359	174.708
pNK Injection	9		233.928	192.821	269.001	254.947	215.136	188.65	225.747		265.243	310.464	255.528	194.078	202.343	288.684	176.157	217.716	238.777		284.8	254.947	291.2	239.062	233.928	360.406	206.681	240.318	263.918
	10		255.528	239.062	285.894	291.964	278.842	231.04	263.722		145.763	186.517	178.024	136.93	162.729	215.825	109.33	140.981	159.512		169.016	135.816	149.987	189.037	173.777	259.002	139.264	154.213	171.264
	11		313.992	282.906	321.726	312.666	313.992	299.88	307.527		130.696	145.763	132.618	102.85	135.816	176.157	95.2875	101.4	127.573		139.264	92.697	118.8	158.994	128.993	210.495	118.354	113.4	135.125
NP's #1	12		343.914	308.367	329.251	301.806	368.327	360.406	335.345		107.648	115.2	89.2375	107.648	100.719	143.36	84.27	85.2355	104.165		123.008	86.528	90.75	131.4	115.351	178.85	90.396	90.75	113.379
	13		375.584	344.45	348.48	320.339	376.65	410.828	362.722		100.719	97.47	89.376	92.2625	95.2875	143.36	104.43	80.64	100.443		106.171	78.416	71.5275	117.74	86.2125	166.635	69.629	63.36	94.9613
	14		428.126	363.384	348.48	327.228	406.503	428.126	383.641		118.354	104.284	102.69	95.2875	131.072	145.763	119.07	91.25	113.471		104.284	78.652	78.652	109.35	77.064	171.5	56.7	54.208	91.3013
NP's #2	15		483.84	380.894	356.445	357.637	465.745	475.154	419.953		175.712	120.6	114.873	112.694	152.592	148.104	154.904	93.75	134.154		94.08	87.725	90.75	98.75	70.8295	173.95	49.5895	42.588	88.5327
	16		534.155	430.612	376.65	380.894	505	520	457.885		218.489	158.994	126	136.93	176.435	176.4	178.955	113.438	160.705		87.48	88.938	74.36	101.439	58.08	166.635	44.8695	45.6	83.4252
	17		561.055	468.308	400.95	395.686	567.84	589.472	497.219		264.654	199.119	168.338	183.299	194.398	205.167	202.612	146.979	195.571		89.2375	86.2125	67.626	104.104	43.3485	159.359	39.701	50.8475	80.0546
NP's #3	18		604.713	502.272	481.562	459.418	595.508	629.695	545.528		298.525	239.704	205.167	221.154	240.279	240.318	222.376	185.13	231.581		92.5965	90.944	73.008	106.434	36.75	150.382	41.154	52.272	80.4425
	19		625.931	552.23	543.744	525.843	671.277	689.7	601.454		328.104	268.363	240.318	262.122	285.894	299.672	246.402	245.134	272.001		113.4	99.238	75.712	88.4835	36.4815	137.312	41.8275	51.304	80.4699
	20		678.038	619.038	616.289	609.188	740.096	759.756	670.401		375.584	317.52	291.964	317.9	321.048	351.958	295.856	332.838	325.584		121.086	108	81.648	89.2375	49.4325	134.946	50.336	58.5385	86.6531
NP's #4	21		729	683.55	668.039	685	800.112	841	734.45		409.909	360.096	321.512	380.926	415.853	469.3	343.914	421.2	390.339		137.216	115.351	87.725	77.064	56.3945	141.312	59.643	69.629	93.0418
	22		782.383	724.722	735.075	753.239	882.94	885.063	793.904		475.154	410.504	372.287	456.192	494.816	534.155	393.576	517.495	456.772		161.84	147.875	111.392	90.75	63.48	154.213	72.03	78.03	109.951
	23		829.985	758.16	785	868.968	972	967.46	863.596		525	475.154	428.546	525	592.961	610.018	455.762	638.144	531.323		199.838	181.3	136.93	99.0945	71.424	179.56	88.434	87.88	130.558
NP's #5	24		915.008	800.865	848.72	970.444	1098.08	1007.13	940.04		589.472	555.954	484.563	594.88	697.632	686.94	545.753	742.562	612.22		240.318	194.4	161.604	102.344	81.25	218.05	103.933	100.602	150.313
	25		984.19	842.754	933.093	1058	1131.18	1146.88	1016.02		677.217	688.176	572.886	689.098	819.789	804.447	647.352	917.163	727.016		295.856	224.516	189.037	133.956	98.315	273.78	121	119.488	181.993
	26		1079.09	908.28	974.242	1200.56	1160.89	1267.5	1098.43		793.5	812.25	617.98	752.64	922.716	944.345	708.736	1140.62	836.599		340.605	236.25	210.495	140.306	105.875	319.39	139.707	131.712	203.043
	27		1171.88	984.19	1022.45	1306.96	1209.67	1423.96	1186.52		972	889.785	702.297	819.95	1054.99	1148.23	793.904	1379.74	970.113		360.406	270.738	236.25	151.552	102.06	383.328	153.062	145.824	225.402
			Tumor only								NS siRNA										EGR2 siRNA
	Tumor growth rate		55.1974	45.0548	46.2132	67.0103	56.0899	70.9039			57.6235	51.639	40.8706	47.4868	63.6184	66.9913	47.3089	86.3004			15.8265	12.2807	9.7	1.34347	-0.886067	13.6319	4.17773	3.6716

## Sheet: Fig. 5F
	Day8			Day 11			Day 15			Day 19			Day 25
Number of Mice	tumor only	NS	Egr2	tumor only	NS	Egr2	tumor only	NS	Egr2	tumor only	NS	Egr2	tumor only	NS	Egr2
1	188.65	178.85	204.768	313.992	130.696	139.264	483.84	175.712	94.08	625.931	328.104	113.4	1171.88	972	360.406
2	124.2	227.812	131.4	282.906	145.762	92.697	380.894	120.6	87.725	552.23	268.363	99.238	984.189	889.785	270.738
3	222.188	158.994	170.582	321.726	132.618	118.8	356.445	114.873	90.75	543.744	240.318	75.712	1022.45	702.297	236.25
4	134.018	145.408	175.712	312.666	102.85	158.994	357.637	112.694	98.75	525.843	249.018	88.4835	1306.96	819.95	151.552
5	183.75	116.614	134.946	313.992	135.816	128.993	465.745	152.592	70.8295	671.277	272.281	36.4815	1209.67	1054.99	102.06
6	144.869	219.04	283.966	299.88	176.157	210.495	475.154	148.104	173.95	727.833	299.671	137.312	1423.96	1148.23	383.328
7		125.023	136.93		95.2875	118.354		154.904	49.5895		246.402	41.8275		793.904	153.062
8		174.887	159.359		101.4	113.4		93.75	42.588		245.134	51.304		1379.74	145.824

## Sheet: Fig. 5G
		Tumor growth rate calculated - Day 12-27
		Tumor only	NS siRNA	Egr2 siRNA
		55.1974	49.861	15.8265
		56.5455	51.639	12.2807
		66.2352	40.8706	9.7
		78.6156	51.3556	1.34347
		67.9249	74.6593	-0.88607
		95.1183	73.0403	13.6319
			44.6067	4.17773
			86.3004	3.6716

## Sheet: Fig. 5H
		Relative MFI CD107a FITC				Percentage of CD107a% pNK
		NP NS siRNA	NP Egr2 siRNA			NP NS siRNA	NP Egr2 siRNA
	Mice #1	1	1.8936		Mice #1	21	39.5
	Mice #2	1	1.42601		Mice #2	22.5	39.2
	Mice #3	1	1.29424		Mice #3	29.9	41.7
	Mice #4	1	1.5935		Mice #4	33.1	49.9

## Sheet: Fig. 5I
		Relative MFI PD-1 APC				Percentage of PD-1% pNK
		NP NS siRNA	NP Egr2 siRNA			NP NS siRNA	NP Egr2 siRNA
	Mice #1	1	0.595054		Mice #1	43.4	20
	Mice #2	1	0.395534		Mice #2	38.1	20.1
	Mice #3	1	0.238882		Mice #3	25.2	18.3
	Mice #4	1	0.364939		Mice #4	36.7	11.9
