# Supplementary material for: Dysfunctional natural killer cells can be reprogrammed to regain anti-tumor activity
Source: EMBO J. 2024 Apr 18;43(13):2552–81. doi: 10.1038/s44318-024-00094-5 (PMC11217363; doi:10.1038/s44318-024-00094-5)
Supplement: Supplementary file 7 — Expanded View Figure Source Data [file 44318_2024_94_MOESM7_ESM.zip]

Archive with 1 entries (1 files):
- Sabag et al_Source data_EV Figures_Jan 15_2023.xlsx
