# Supplementary material for: Dysfunctional natural killer cells can be reprogrammed to regain anti-tumor activity
Source: EMBO J. 2024 Apr 18;43(13):2552–81. doi: 10.1038/s44318-024-00094-5 (PMC11217363; doi:10.1038/s44318-024-00094-5)
Supplement: Supplementary file 7 — Expanded View Figure Source Data [file 44318_2024_94_MOESM7_ESM.zip › Sabag et al_Source data_EV Figures_Jan 15_2023.xlsx]

## Sheet: Expanded View Figure 1B&C
	EV Fig 1B				EV Fig 1C
	Specific Lysis% - S35				CD107a
	n	Anergic	Responsive		n	Anergic	Responsive
	1	3.59926	19.7808		1	1	5.91412
	2	0	23.7018		2	1	3.82215
	3	7.49007	23.3549		3	1	5.38235

## Sheet: Extended Data 2A&2B
	Trancript level
		NFATc2 (NFAT1)				NFATc1 (NFAT2)
		Anergic	Responsive			Anergic	Responsive
	Donor 1	13.0177	13.8071		Donor 1	10.5892	9.98589
	Donor 2	12.354	13.4245		Donor 2	10.6626	10.1119
	Donor 3	12.4244	13.3024		Donor 3	10.7103	9.95037
	Donor 4	11.6077	12.2554		Donor 4	10.9353	9.80066
	Protein Level-MFI
		NFATc2 (NFAT1)				NFATc1 (NFAT2)
		Anergic	Responsive			Anergic	Responsive
	Donor 1	1	1.34261			1	0.703906
	Donor 2	1	1.17461			1	0.695003
	Donor 3	1	1.27994			1	0.726611

## Sheet: Extended Data 2C
	Trancript level
		TOX				TOX2
		Anergic	Responsive			Anergic	Responsive
	Donor 1	10.5132	10.6289		Donor 1	9.70075	4.52152
	Donor 2	10.6835	10.8099		Donor 2	7.1694	5.88522
	Donor 3	10.5963	10.5325		Donor 3	8.28016	6.08793
	Donor 4	8.30877	8.53106		Donor 4	9.16675	6.05589

## Sheet: Extended Data 2D
	DGKζ
n	Anergic	Responsive
1	1.6561	1
2	1.5356	1
3	1.51118	1
4	1.43848	1
5	1.32879	1
6	1.64262	1

## Sheet: Extended Data 4A
			DGKα gene silencing
			Anergic NS siRNA	Anergic DGKα siRNA
			1	0.39
			1	0.28
			1	0.43

## Sheet: Expanded View Figure 4C,D&E
		EV Fig. 4C - SHP-1 (pS591)				EV Fig. 4D-pPLCG1 (Y783)				EV Fig. 4E-pPLCG2 (Y1217)
		n	Anergic	Responsive		n	Anergic	Responsive		n	Anergic	Responsive
		1	1	1.30201		1	1	3.06849		1	1	1.39437
		2	1	1.18162		2	1	1.46939		2	1	1.20238
		3	1	1.52698		3	1	3		3	1	1.32
		4	1	1.87097						4	1	2
										5	1	3.57143
		*All samples were activated prior to phospho analysis

## Sheet: Extended Data 5A
	Incucyte assay Egr2 siRNA
	Time in hrs	Cherry only*	Anergic NS	Anergic Egr2 siRNA	Responsive NS
	0	1	1	1	1			* The values are noramlized to Cherry only samples
	2	1	1	0.872272	0.792593
	4	1	0.967252	0.845336	0.744474
	6	1	0.927147	0.821033	0.732012
	8	1	0.902678	0.776876	0.732135
	10	1	0.855022	0.732266	0.703198
	12	1	0.846401	0.703453	0.706086
	14	1	0.846614	0.684179	0.691395

## Sheet: Expanded View Figure 5C
			Supplementary to Figure 5 in vivo
		Treatments		Tumor only	NP NS siRNA	NP Egr2 siRNA
			Mice 1	1	0.871795	1.6661
			Mice 2	1	1.2296	1.784
			Mice 3	1	1.13541	1.65241
